# Supplementary material for: (2Z)-Methyl 2-(2-amino-1,3-thia­zol-4-yl)-2-(methoxy­imino)ethano­ate
Source: Acta Crystallogr Sect E Struct Rep Online. 2009 Jun 6;65(Pt 7):o1455. doi: 10.1107/S1600536809019643 (PMC2969346; doi:10.1107/S1600536809019643)
Supplement: Supplementary file 1 [file e-65-o1455-sup1.cif]

##############################################################################
###                                                                        ###
###        Electronic paper (Acta Crystallographica Section E)             ###
###                                                                        ###
##############################################################################
#                                                                            #
# This CIF contains the data in a paper accepted for publication in Acta     #
# Crystallographica Section E. It conforms to the requirements of Notes      #
# for Authors for Section E, and has been peer reviewed under the auspices   #
# of the IUCr Commission on Journals.                                        #
#                                                                            #
# Full details of the Crystallographic Information File format               #
# are given in the paper "The Crystallographic Information File (CIF):       #
# a New Standard Archive File for Crystallography" by S. R. Hall, F. H.      #
# Allen and I. D. Brown [Acta Cryst. (1991), A47, 655-685].                  #
#                                                                            #
# The current version of the core CIF dictionary is obtainable from          #
# ftp://ftp.iucr.org/pub/cif_core.dic. The current version number is 2.4.    #
#                                                                            #
# Software is freely available for graphical display of the structure(s) in  #
# this CIF.  For information consult the CIF home page http://www.iucr.org/  #
# cif/home.html                                                              #
#                                                                            #
# This file may be used for bona fide research purposes within the           #
# scientific community so long as proper attribution is given to the journal # 
# article from which it was obtained.                                        #
#                                                                            #
##############################################################################
                                             
data_global
_audit_creation_method     ?
_journal_date_recd_electronic     2009-05-23
_journal_date_accepted     2009-05-23
_journal_name_full     'Acta Crystallographica, Section E'
_journal_year     2009
_journal_volume     65
_journal_issue      7
_journal_page_first     o1455
_journal_page_last     o1455
_journal_paper_category     QO
_journal_coeditor_code     HB2983
_publ_contact_author
;
Muhammad Nawaz Tahir
University of Sargodha
Department of Physics
Sargodha
Pakistan
;
_publ_contact_author_email     'dmntahir_uos@yahoo.com'
_publ_contact_author_fax     '0092 48 32 22 121'
_publ_contact_author_phone     '0092 48 92 30 914'
_publ_section_title
;
(2<i>Z</i>)-Methyl 2-(2-amino-1,3-thiazol-4-yl)-2-(methoxyimino)ethanoate
;
loop_
    _publ_author_name
    _publ_author_address
    'Sharif, Shahzad'
;
Department of Chemistry
Government College University
Lahore
Pakistan
;
    'Tahir, M. Nawaz'
;
Department of Physics
University of Sargodha
Sargodha
Pakistan
;
    'Khan, Islam Ullah'
;
Department of Chemistry
Government College University
Lahore
Pakistan
;
    'Salariya, Manan Ayub'
;
Pharmagen Ltd
Lahore 54000
Pakistan
;
    'Ahmad, Sarfraz'
;
Pharmagen Ltd
Lahore 54000
Pakistan
;
data_I
_audit_creation_method     SHELXL-97
_chemical_name_systematic
;
(2<i>Z</i>)-Methyl 2-(2-amino-1,3-thiazol-4-yl)-2-(methoxyimino)ethanoate
;
_chemical_name_common     ?
_chemical_formula_moiety     'C7 H9 N3 O3 S'
_chemical_formula_sum     'C7 H9 N3 O3 S'
_chemical_formula_iupac     'C7 H9 N3 O3 S'
_chemical_formula_weight     215.23
_symmetry_cell_setting     monoclinic
_symmetry_space_group_name_H-M     'P 21/n'
_symmetry_space_group_name_Hall     '-P 2yn'
loop_
    _symmetry_equiv_pos_site_id
    _symmetry_equiv_pos_as_xyz
    1 x,y,z
    2 1/2-x,1/2+y,1/2-z
    3 -x,-y,-z
    4 1/2+x,1/2-y,1/2+z
_cell_length_a     7.8096(4)
_cell_length_b     8.1994(5)
_cell_length_c     15.6247(9)
_cell_angle_alpha     90
_cell_angle_beta     92.936(2)
_cell_angle_gamma     90
_cell_volume     999.20(10)
_cell_formula_units_Z     4
_cell_measurement_reflns_used     2295
_cell_measurement_theta_min     2.61
_cell_measurement_theta_max     27.53
_cell_measurement_temperature     296(2)
_exptl_crystal_description     prism
_exptl_crystal_colour     yellow
_exptl_crystal_size_max     0.25
_exptl_crystal_size_mid     0.20
_exptl_crystal_size_min     0.18
_exptl_crystal_density_diffrn     1.431
_exptl_crystal_density_meas     ?
_exptl_crystal_density_method     'not measured'
_exptl_crystal_F_000     448
_exptl_absorpt_coefficient_mu     0.310
_exptl_absorpt_correction_type     multi-scan
_exptl_absorpt_process_details     '(SADABS; Bruker, 2005)'
_exptl_absorpt_correction_T_min     0.931
_exptl_absorpt_correction_T_max     0.945
_exptl_special_details
;
;
_diffrn_ambient_temperature     296(2)
_diffrn_radiation_type     MoK\a
_diffrn_radiation_wavelength     0.71073
_diffrn_radiation_source     'fine-focus sealed tube'
_diffrn_radiation_monochromator     graphite
_diffrn_measurement_device_type     'Bruker Kappa APEXII CCD'
_diffrn_measurement_method     \w
_diffrn_detector_area_resol_mean     7.50
_diffrn_reflns_number     9949
_diffrn_reflns_av_R_equivalents     0.0276
_diffrn_reflns_av_sigmaI/netI     0.0241
_diffrn_reflns_theta_min     2.61
_diffrn_reflns_theta_max     27.53
_diffrn_reflns_theta_full     27.53
_diffrn_measured_fraction_theta_max     0.998
_diffrn_measured_fraction_theta_full     0.998
_diffrn_reflns_limit_h_min     -10
_diffrn_reflns_limit_h_max     10
_diffrn_reflns_limit_k_min     -8
_diffrn_reflns_limit_k_max     10
_diffrn_reflns_limit_l_min     -20
_diffrn_reflns_limit_l_max     20
_diffrn_standards_number     0
_diffrn_standards_interval_count     ?
_diffrn_standards_interval_time     ?
_diffrn_standards_decay_%     ?
_refine_special_details
;
Refinement of <i>F</i>^2^ against ALL reflections. The weighted <i>R</i>-factor
<i>wR</i> and goodness of fit <i>S</i> are based on <i>F</i>^2^, conventional
<i>R</i>-factors <i>R</i> are based on <i>F</i>, with <i>F</i> set to zero for
negative <i>F</i>^2^. The threshold expression of <i>F</i>^2^ >
\s(<i>F</i>^2^) is used only for calculating <i>R</i>-factors(gt) <i>etc</i>.
and is not relevant to the choice of reflections for refinement.
<i>R</i>-factors based on <i>F</i>^2^ are statistically about twice as large
as those based on <i>F</i>, and <i>R</i>- factors based on ALL data will be
even larger.
;
_reflns_number_total     2295
_reflns_number_gt     1696
_reflns_threshold_expression     I>2\s(I)
_refine_ls_structure_factor_coef     Fsqd
_refine_ls_matrix_type     full
_refine_ls_R_factor_all     0.0582
_refine_ls_R_factor_gt     0.0399
_refine_ls_wR_factor_gt     0.1068
_refine_ls_wR_factor_ref     0.1195
_refine_ls_goodness_of_fit_ref     1.026
_refine_ls_restrained_S_all     1.026
_refine_ls_number_reflns     2295
_refine_ls_number_parameters     135
_refine_ls_number_restraints     0
_refine_ls_hydrogen_treatment     mixed
_refine_ls_weighting_scheme     calc
_refine_ls_weighting_details
         'calc w=1/[\s^2^(Fo^2^)+(0.0635P)^2^+0.2265P] where P=(Fo^2^+2Fc^2^)/3'
_atom_sites_solution_hydrogens     geom
_atom_sites_solution_primary     direct
_atom_sites_solution_secondary     difmap
_refine_ls_shift/su_max     0.000
_refine_ls_shift/su_mean     0.000
_refine_diff_density_max     0.262
_refine_diff_density_min     -0.156
loop_
    _atom_type_symbol
    _atom_type_description
    _atom_type_scat_dispersion_real
    _atom_type_scat_dispersion_imag
    _atom_type_scat_source
    S S 0.1246 0.1234 'International Tables Vol C Tables 4.2.6.8 and 6.1.1.4'
    O O 0.0106 0.0060 'International Tables Vol C Tables 4.2.6.8 and 6.1.1.4'
    N N 0.0061 0.0033 'International Tables Vol C Tables 4.2.6.8 and 6.1.1.4'
    H H 0.0000 0.0000 'International Tables Vol C Tables 4.2.6.8 and 6.1.1.4'
    C C 0.0033 0.0016 'International Tables Vol C Tables 4.2.6.8 and 6.1.1.4'
_computing_data_collection     'APEX2 (Bruker, 2007)'
_computing_cell_refinement     'SAINT (Bruker, 2007)'
_computing_data_reduction     'SAINT (Bruker, 2007)'
_computing_structure_solution     'SHELXS97 (Sheldrick, 2008)'
_computing_structure_refinement     'SHELXL97 (Sheldrick, 2008)'
_computing_molecular_graphics
                              'ORTEP-3 (Farrugia, 1997) and PLATON (Spek, 2009)'
_computing_publication_material
;
WinGX (Farrugia, 1999) and PLATON (Spek, 2009)
;
loop_
    _atom_site_type_symbol
    _atom_site_label
    _atom_site_fract_x
    _atom_site_fract_y
    _atom_site_fract_z
    _atom_site_U_iso_or_equiv
    _atom_site_thermal_displace_type
    _atom_site_calc_flag
    _atom_site_refinement_flags
    _atom_site_occupancy
    S S1 0.41857(6) 0.20584(8) 0.43460(3) 0.0599(2) Uani . . 1.000
    O O1 0.04763(18) 0.26609(19) 0.13478(9) 0.0637(5) Uani . . 1.000
    O O2 0.25926(17) 0.08248(18) 0.14230(9) 0.0599(5) Uani . . 1.000
    O O3 -0.14991(17) -0.0224(2) 0.17911(8) 0.0606(5) Uani . . 1.000
    N N1 0.11714(18) 0.0792(2) 0.41045(9) 0.0475(5) Uani . . 1.000
    N N2 0.2110(2) 0.0993(3) 0.55484(11) 0.0719(8) Uani . . 1.000
    N N3 -0.06554(18) -0.0011(2) 0.26002(9) 0.0482(5) Uani . . 1.000
    C C1 0.1775(2) 0.1176(2) 0.33140(11) 0.0419(5) Uani . . 1.000
    C C2 0.3342(2) 0.1859(3) 0.33191(12) 0.0519(6) Uani . . 1.000
    C C3 0.2315(2) 0.1199(3) 0.47114(12) 0.0483(6) Uani . . 1.000
    C C4 0.0712(2) 0.0836(2) 0.25360(11) 0.0412(5) Uani . . 1.000
    C C5 0.1219(2) 0.1552(2) 0.17005(11) 0.0452(6) Uani . . 1.000
    C C6 0.3165(3) 0.1371(4) 0.05994(15) 0.0826(10) Uani . . 1.000
    C C7 -0.3004(3) -0.1162(4) 0.18950(16) 0.0913(12) Uani . . 1.000
    H H2 0.38901 0.21784 0.28319 0.0622 Uiso . . 1.000
    H H2A 0.288(3) 0.129(3) 0.5901(17) 0.0863 Uiso . . 1.000
    H H2B 0.124(4) 0.053(3) 0.5734(17) 0.0863 Uiso . . 1.000
    H H6A 0.24081 0.09504 0.01485 0.1240 Uiso . . 1.000
    H H6B 0.43070 0.09816 0.05256 0.1240 Uiso . . 1.000
    H H6C 0.31566 0.25411 0.05803 0.1240 Uiso . . 1.000
    H H7A -0.27198 -0.21154 0.22295 0.1370 Uiso . . 1.000
    H H7B -0.34834 -0.14852 0.13428 0.1370 Uiso . . 1.000
    H H7C -0.38262 -0.05196 0.21829 0.1370 Uiso . . 1.000
loop_
    _atom_site_aniso_label
    _atom_site_aniso_U_11
    _atom_site_aniso_U_22
    _atom_site_aniso_U_33
    _atom_site_aniso_U_12
    _atom_site_aniso_U_13
    _atom_site_aniso_U_23
    S1 0.0470(3) 0.0858(4) 0.0465(3) -0.0188(3) -0.0024(2) 0.0058(3)
    O1 0.0605(9) 0.0762(10) 0.0548(9) 0.0119(8) 0.0062(7) 0.0219(8)
    O2 0.0583(8) 0.0742(10) 0.0486(8) 0.0134(7) 0.0177(6) 0.0089(7)
    O3 0.0514(7) 0.0897(11) 0.0403(7) -0.0193(7) -0.0009(5) 0.0000(7)
    N1 0.0366(7) 0.0672(10) 0.0385(8) -0.0026(7) 0.0012(6) 0.0057(7)
    N2 0.0506(10) 0.1262(19) 0.0386(9) -0.0213(11) -0.0016(7) 0.0093(10)
    N3 0.0444(8) 0.0626(10) 0.0374(8) -0.0034(7) 0.0015(6) -0.0006(7)
    C1 0.0397(8) 0.0468(10) 0.0392(9) 0.0019(7) 0.0019(7) 0.0054(8)
    C2 0.0480(10) 0.0666(12) 0.0410(9) -0.0114(9) 0.0023(8) 0.0065(9)
    C3 0.0383(8) 0.0634(12) 0.0431(10) -0.0017(8) 0.0019(7) 0.0053(9)
    C4 0.0377(8) 0.0475(10) 0.0385(9) 0.0033(7) 0.0039(6) 0.0016(8)
    C5 0.0415(9) 0.0546(11) 0.0394(9) -0.0019(8) 0.0010(7) 0.0015(8)
    C6 0.0799(16) 0.112(2) 0.0588(14) 0.0138(15) 0.0323(12) 0.0181(14)
    C7 0.0640(14) 0.142(3) 0.0674(15) -0.0480(16) -0.0010(12) -0.0012(16)
_geom_special_details
;
Bond distances, angles <i>etc</i>. have been calculated using the rounded
fractional coordinates. All su's are estimated from the variances of the
(full) variance-covariance matrix. The cell e.s.d.'s are taken into account in
the estimation of distances, angles and torsion angles
;
loop_
    _geom_bond_atom_site_label_1
    _geom_bond_atom_site_label_2
    _geom_bond_site_symmetry_1
    _geom_bond_site_symmetry_2
    _geom_bond_distance
    _geom_bond_publ_flag
    S1 C2 . . 1.7109(19) no
    S1 C3 . . 1.7442(18) no
    O1 C5 . . 1.198(2) no
    O2 C5 . . 1.320(2) no
    O2 C6 . . 1.454(3) no
    O3 N3 . . 1.4062(19) no
    O3 C7 . . 1.421(3) no
    N1 C1 . . 1.381(2) no
    N1 C3 . . 1.312(2) no
    N2 C3 . . 1.336(3) no
    N3 C4 . . 1.282(2) no
    N2 H2A . . 0.83(3) no
    N2 H2B . . 0.84(3) no
    C1 C2 . . 1.346(2) no
    C1 C4 . . 1.463(2) no
    C4 C5 . . 1.503(2) no
    C2 H2 . . 0.9300 no
    C6 H6A . . 0.9600 no
    C6 H6B . . 0.9600 no
    C6 H6C . . 0.9600 no
    C7 H7A . . 0.9600 no
    C7 H7B . . 0.9600 no
    C7 H7C . . 0.9600 no
loop_
    _geom_angle_atom_site_label_1
    _geom_angle_atom_site_label_2
    _geom_angle_atom_site_label_3
    _geom_angle_site_symmetry_1
    _geom_angle_site_symmetry_2
    _geom_angle_site_symmetry_3
    _geom_angle
    _geom_angle_publ_flag
    C2 S1 C3 . . . 88.83(9) no
    C5 O2 C6 . . . 116.32(17) no
    N3 O3 C7 . . . 108.47(15) no
    C1 N1 C3 . . . 109.73(15) no
    O3 N3 C4 . . . 110.53(14) no
    H2A N2 H2B . . . 118(3) no
    C3 N2 H2B . . . 122.2(18) no
    C3 N2 H2A . . . 119.5(17) no
    C2 C1 C4 . . . 124.15(16) no
    N1 C1 C4 . . . 119.64(14) no
    N1 C1 C2 . . . 116.21(16) no
    S1 C2 C1 . . . 110.60(14) no
    S1 C3 N1 . . . 114.63(14) no
    S1 C3 N2 . . . 121.05(14) no
    N1 C3 N2 . . . 124.33(17) no
    C1 C4 C5 . . . 118.93(14) no
    N3 C4 C1 . . . 118.53(15) no
    N3 C4 C5 . . . 122.49(15) no
    O1 C5 O2 . . . 125.06(16) no
    O1 C5 C4 . . . 123.60(15) no
    O2 C5 C4 . . . 111.32(14) no
    S1 C2 H2 . . . 125.00 no
    C1 C2 H2 . . . 125.00 no
    O2 C6 H6A . . . 109.00 no
    O2 C6 H6B . . . 109.00 no
    O2 C6 H6C . . . 109.00 no
    H6A C6 H6B . . . 109.00 no
    H6A C6 H6C . . . 109.00 no
    H6B C6 H6C . . . 109.00 no
    O3 C7 H7A . . . 109.00 no
    O3 C7 H7B . . . 109.00 no
    O3 C7 H7C . . . 109.00 no
    H7A C7 H7B . . . 109.00 no
    H7A C7 H7C . . . 109.00 no
    H7B C7 H7C . . . 109.00 no
loop_
    _geom_torsion_atom_site_label_1
    _geom_torsion_atom_site_label_2
    _geom_torsion_atom_site_label_3
    _geom_torsion_atom_site_label_4
    _geom_torsion_site_symmetry_1
    _geom_torsion_site_symmetry_2
    _geom_torsion_site_symmetry_3
    _geom_torsion_site_symmetry_4
    _geom_torsion
    _geom_torsion_publ_flag
    C3 S1 C2 C1 . . . . -0.42(17) no
    C2 S1 C3 N1 . . . . 0.46(18) no
    C2 S1 C3 N2 . . . . -179.5(2) no
    C6 O2 C5 O1 . . . . -3.7(3) no
    C6 O2 C5 C4 . . . . 177.57(17) no
    C7 O3 N3 C4 . . . . -179.82(18) no
    C3 N1 C1 C2 . . . . 0.0(2) no
    C3 N1 C1 C4 . . . . -179.81(17) no
    C1 N1 C3 S1 . . . . -0.4(2) no
    C1 N1 C3 N2 . . . . 179.6(2) no
    O3 N3 C4 C1 . . . . -179.50(14) no
    O3 N3 C4 C5 . . . . 3.3(2) no
    N1 C1 C2 S1 . . . . 0.3(2) no
    C4 C1 C2 S1 . . . . -179.86(13) no
    N1 C1 C4 N3 . . . . -9.3(2) no
    N1 C1 C4 C5 . . . . 168.00(15) no
    C2 C1 C4 N3 . . . . 170.87(19) no
    C2 C1 C4 C5 . . . . -11.8(3) no
    N3 C4 C5 O1 . . . . 70.4(2) no
    N3 C4 C5 O2 . . . . -110.87(18) no
    C1 C4 C5 O1 . . . . -106.8(2) no
    C1 C4 C5 O2 . . . . 71.92(19) no
loop_
    _geom_hbond_atom_site_label_D
    _geom_hbond_atom_site_label_H
    _geom_hbond_atom_site_label_A
    _geom_hbond_site_symmetry_A
    _geom_hbond_distance_DH
    _geom_hbond_distance_HA
    _geom_hbond_distance_DA
    _geom_hbond_angle_DHA
    _geom_hbond_publ_flag
    N2 H2A O1 4_555 0.83(3) 2.28(2) 3.058(2) 156(2) yes
    N2 H2B N1 3_556 0.84(3) 2.20(3) 3.024(2) 166(3) yes
