# Supplementary material for: (2Z)-Methyl 2-(2-amino-1,3-thia­zol-4-yl)-2-(methoxy­imino)ethano­ate
Source: Acta Crystallogr Sect E Struct Rep Online. 2009 Jun 6;65(Pt 7):o1455. doi: 10.1107/S1600536809019643 (PMC2969346; doi:10.1107/S1600536809019643)
Supplement: Supplementary file 2 [file e-65-o1455-Isup2.hkl]

#
# h,k,l, Fc-squared, Fo-squared, sigma(Fo-squared) and status flag
#
data_I
_shelx_title ' 11 in P2(1)/n'
_shelx_refln_list_code          4
_shelx_F_calc_maximum      162.54
_exptl_crystal_F_000       448.00
_reflns_d_resolution_high  0.7688
 
loop_
 _symmetry_equiv_pos_as_xyz
 'x, y, z'
 '-x+1/2, y+1/2, -z+1/2'
 '-x, -y, -z'
 'x-1/2, -y-1/2, z-1/2'
 
_cell_length_a     7.8096
_cell_length_b     8.1994
_cell_length_c    15.6247
_cell_angle_alpha  90.000
_cell_angle_beta   92.936
_cell_angle_gamma  90.000
 
_shelx_F_squared_multiplier     1.000
 
loop_
 _refln_index_h
 _refln_index_k
 _refln_index_l
 _refln_F_squared_calc
 _refln_F_squared_meas
 _refln_F_squared_sigma
 _refln_observed_status
   2   0   0     2098.08     2223.20     26.83 o
   4   0   0      569.98      683.38      9.86 o
   6   0   0      588.23      584.77      9.21 o
   8   0   0       96.58       98.87      5.90 o
  10   0   0        0.21       -0.64      1.83 o
   1   1   0     3117.45     3344.47     36.58 o
   2   1   0      162.05      140.82      1.61 o
   3   1   0      547.61      533.47      5.86 o
   4   1   0        2.80        1.08      0.39 o
   5   1   0       90.93       91.10      2.36 o
   6   1   0        0.01        1.15      0.60 o
   7   1   0        2.80        2.27      1.40 o
   8   1   0       38.27       36.36      2.25 o
   9   1   0        2.16        1.69      1.25 o
  10   1   0       50.50       59.28      2.71 o
   0   2   0        0.12        0.49      0.55 o
   1   2   0    26417.72    26821.13    291.80 o
   2   2   0     1015.04     1068.03     12.29 o
   3   2   0        2.26        4.01      1.89 o
   4   2   0       15.43        7.45      0.56 o
   5   2   0       32.73       27.37      0.87 o
   6   2   0       58.87       57.16      1.62 o
   7   2   0       17.90       17.75      1.37 o
   8   2   0       22.83       21.51      1.29 o
   9   2   0       15.71       15.44      1.55 o
   1   3   0     2732.90     2723.49     22.16 o
   2   3   0     2441.89     2429.13     24.99 o
   3   3   0       40.33       36.23      2.57 o
   4   3   0       24.43       24.83      2.20 o
   5   3   0       68.42       66.02      3.62 o
   6   3   0       79.13       77.58      2.05 o
   7   3   0       91.83       99.86      4.85 o
   8   3   0       79.26       74.08      3.13 o
   9   3   0       50.12       52.60      2.86 o
   0   4   0      216.26      207.18      3.41 o
   1   4   0      179.90      170.73      4.42 o
   2   4   0     1927.22     1850.55     19.39 o
   3   4   0      252.50      232.54      3.30 o
   4   4   0      112.68      100.64      5.26 o
   5   4   0        3.68        0.73      1.45 o
   6   4   0       21.33       21.77      2.22 o
   7   4   0        2.72        3.49      2.10 o
   8   4   0        4.30        4.56      2.45 o
   9   4   0       23.78       26.95      3.58 o
   1   5   0      547.73      563.76      5.93 o
   2   5   0       43.76       42.03      1.58 o
   3   5   0       15.36       16.73      1.05 o
   4   5   0       17.72       14.49      1.28 o
   5   5   0       85.32       87.83      3.78 o
   6   5   0       25.10       21.96      2.47 o
   7   5   0       69.35       76.25      4.90 o
   8   5   0       15.33        8.20      2.98 o
   0   6   0       73.03       70.95      2.18 o
   1   6   0       11.52       12.27      0.95 o
   2   6   0       18.44       15.59      0.99 o
   3   6   0      261.07      234.84      3.81 o
   4   6   0       32.41       34.75      1.67 o
   5   6   0        0.39       -1.71      2.31 o
   6   6   0       25.76       25.59      2.72 o
   7   6   0       15.36       14.50      3.09 o
   8   6   0        4.98        3.48      2.88 o
   1   7   0      123.26      120.77      3.13 o
   2   7   0       37.06       37.58      1.82 o
   3   7   0        5.78        2.51      1.12 o
   4   7   0        8.08        7.11      1.57 o
   5   7   0        9.31       12.24      2.90 o
   6   7   0       29.54       32.25      3.16 o
   7   7   0        8.95        7.27      3.05 o
   0   8   0        1.84        1.84      2.95 o
   1   8   0       24.91       25.23      2.92 o
   2   8   0       11.34       10.75      2.19 o
   3   8   0        1.35       -1.55      1.55 o
   4   8   0        6.23        3.84      2.49 o
   5   8   0       14.10       14.45      2.06 o
   6   8   0        8.33        6.22      3.09 o
   1   9   0        1.30        1.97      2.45 o
   2   9   0        8.53        7.33      2.61 o
   3   9   0        1.01        0.43      2.31 o
   4   9   0        0.66        0.79      3.77 o
   5   9   0       12.82       14.12      3.40 o
   0  10   0       19.95       19.15      4.84 o
   1  10   0        0.16       -2.41      2.41 o
   2  10   0        0.06        3.41      2.70 o
   3  10   0        4.75        2.97      2.75 o
  -9   0   1       72.83       85.18      5.90 o
  -7   0   1       62.87       59.05      3.19 o
  -5   0   1      458.82      456.79      7.12 o
  -3   0   1     4090.76     4308.05     66.54 o
  -1   0   1     7848.49     7168.71    489.46 o
   1   0   1      200.07      214.11      4.95 o
   3   0   1      106.23      104.32      2.43 o
   5   0   1     1844.58     1855.24     36.39 o
   7   0   1       10.07       11.09      4.76 o
   9   0   1       27.74       32.26      3.26 o
 -10   1   1        0.29       -0.43      1.31 o
  -9   1   1       44.23       42.59      2.59 o
  -8   1   1        0.67        0.70      1.14 o
  -7   1   1       40.26       32.88      1.79 o
  -6   1   1       20.76       17.02      0.81 o
  -5   1   1       55.71       41.08      1.12 o
  -4   1   1        0.02       -0.52      0.52 o
  -3   1   1      706.21      676.91      6.07 o
  -2   1   1      158.48      162.34      1.62 o
  -1   1   1     2183.65     2363.76     20.44 o
   0   1   1      824.27      863.87      9.64 o
   1   1   1      102.07      126.65      1.36 o
   2   1   1        0.27       -0.22      0.22 o
   3   1   1      218.67      214.90      2.86 o
   4   1   1       35.25       32.38      1.01 o
   5   1   1        9.72        6.46      0.75 o
   6   1   1      127.00      132.55      2.51 o
   7   1   1       75.53       70.09      2.62 o
   8   1   1       20.26       17.36      1.78 o
   9   1   1       68.38       71.47      2.75 o
  10   1   1        4.72        3.97      1.50 o
  -9   2   1        0.37        1.90      1.13 o
  -8   2   1       11.24       10.56      1.48 o
  -7   2   1       27.84       29.08      1.35 o
  -6   2   1        4.48        2.43      0.63 o
  -5   2   1      296.04      293.37      3.52 o
  -4   2   1     1632.14     1675.67     16.34 o
  -3   2   1     1810.83     1801.66     18.66 o
  -2   2   1      176.05      194.78      2.08 o
  -1   2   1     8543.16     9108.92     70.10 o
   0   2   1     4289.77     4688.91     37.69 o
   1   2   1      354.25      370.00      3.44 o
   2   2   1      311.27      352.97      4.63 o
   3   2   1     1352.82     1547.75     21.54 o
   4   2   1      324.04      328.49      3.99 o
   5   2   1      207.07      187.07      2.93 o
   6   2   1      222.61      225.01      3.41 o
   7   2   1      285.87      263.26      4.34 o
   8   2   1        5.75        5.37      0.95 o
   9   2   1        7.72        5.08      1.21 o
  -9   3   1        9.34        8.70      2.65 o
  -8   3   1       43.06       46.00      6.90 o
  -7   3   1        0.01       -1.10      1.10 o
  -6   3   1       31.94       32.07      1.74 o
  -5   3   1       76.52       67.44      1.72 o
  -4   3   1        6.48        5.70      0.65 o
  -3   3   1      514.13      551.09      6.69 o
  -2   3   1      129.90      157.19      2.06 o
  -1   3   1      379.64      437.49      4.73 o
   0   3   1     1384.23     1422.46     13.07 o
   1   3   1      243.29      243.41      3.34 o
   2   3   1      389.49      390.41      4.48 o
   3   3   1       43.79       56.13      2.35 o
   4   3   1       41.88       48.96      2.38 o
   5   3   1       51.85       53.50      2.70 o
   6   3   1      110.55      115.72      3.35 o
   7   3   1       56.23       46.31      3.87 o
   8   3   1       24.51       26.12      2.98 o
   9   3   1       25.85       30.36      2.45 o
  -9   4   1        1.29        0.13      2.34 o
  -8   4   1       25.59       25.14      3.25 o
  -7   4   1       59.09       48.84      3.80 o
  -6   4   1       40.14       36.56      3.24 o
  -5   4   1       87.32       88.10      4.40 o
  -4   4   1      510.01      484.12      6.86 o
  -3   4   1      486.03      486.41      6.17 o
  -2   4   1      716.58      675.30     11.71 o
  -1   4   1       25.65       21.08      0.86 o
   0   4   1       23.56       20.19      0.81 o
   1   4   1     2428.42     2505.18     21.60 o
   2   4   1      878.98      861.10      8.84 o
   3   4   1       83.05       77.77      1.77 o
   4   4   1       15.54       15.20      2.17 o
   5   4   1        1.84        1.63      1.41 o
   6   4   1       40.20       34.93      2.62 o
   7   4   1       43.57       46.18      3.71 o
   8   4   1       46.44       54.71      4.25 o
   9   4   1       11.22       11.85      3.05 o
  -8   5   1       21.98       20.15      3.42 o
  -7   5   1       50.54       48.97      4.12 o
  -6   5   1       24.74       29.45      5.69 o
  -5   5   1       27.88       29.40      4.55 o
  -4   5   1       29.36       29.04      1.12 o
  -3   5   1      276.61      267.50      4.09 o
  -2   5   1     1979.53     1998.83     21.79 o
  -1   5   1        0.80       -0.47      0.47 o
   0   5   1      112.78       90.43      1.57 o
   1   5   1       12.02       11.69      1.48 o
   2   5   1      325.53      332.30      3.76 o
   3   5   1        7.29       10.43      0.99 o
   4   5   1       95.79       94.36      3.13 o
   5   5   1       51.64       48.33      6.36 o
   6   5   1      132.34      137.78      4.90 o
   7   5   1        9.72        9.04      2.67 o
   8   5   1       32.86       30.18      3.80 o
  -8   6   1        9.65       13.75      3.36 o
  -7   6   1        0.03       -2.11      2.11 o
  -6   6   1       55.14       58.12      3.85 o
  -5   6   1       71.09       66.36      2.58 o
  -4   6   1        4.18        3.41      1.03 o
  -3   6   1      146.64      131.78      3.21 o
  -2   6   1      172.40      169.77      2.91 o
  -1   6   1       17.65       21.32      1.07 o
   0   6   1       11.56       13.16      0.83 o
   1   6   1      201.55      196.09      2.99 o
   2   6   1      265.87      255.24      3.38 o
   3   6   1        2.04       -0.80      1.02 o
   4   6   1        0.67       -0.68      0.82 o
   5   6   1       65.24       59.88      3.52 o
   6   6   1        0.02       -1.75      1.75 o
   7   6   1        1.22        0.41      2.43 o
   8   6   1       29.54       23.68      3.87 o
  -7   7   1        9.48        9.17      3.70 o
  -6   7   1       15.57       15.02      2.63 o
  -5   7   1        5.92       10.21      1.62 o
  -4   7   1      116.29      101.78      2.80 o
  -3   7   1       48.42       47.90      2.13 o
  -2   7   1       43.24       45.12      2.01 o
  -1   7   1      122.19      132.57      3.60 o
   0   7   1      136.79      143.22      3.63 o
   1   7   1       30.10       30.11      1.75 o
   2   7   1       36.63       30.83      1.95 o
   3   7   1        0.37       -1.00      1.00 o
   4   7   1       33.32       35.14      2.49 o
   5   7   1       24.04       24.09      1.78 o
   6   7   1        7.99        8.59      2.47 o
   7   7   1        4.94        3.62      2.79 o
  -6   8   1        4.09        2.43      2.95 o
  -5   8   1       16.49       14.81      2.10 o
  -4   8   1        8.47        7.92      1.93 o
  -3   8   1        3.33       -0.96      2.21 o
  -2   8   1        0.01       -0.08      2.25 o
  -1   8   1       31.87       33.36      3.23 o
   0   8   1       27.71       35.32      7.17 o
   1   8   1        0.39       -1.43      1.92 o
   2   8   1        2.02        0.09      1.64 o
   3   8   1       29.76       30.68      4.16 o
   4   8   1        5.64        8.87      2.18 o
   5   8   1        0.73        0.89      1.53 o
   6   8   1        5.88        3.49      2.98 o
  -5   9   1        2.58        0.53      2.18 o
  -4   9   1        7.98        7.05      2.62 o
  -3   9   1       32.78       28.23      4.05 o
  -2   9   1        2.42        5.39      2.58 o
  -1   9   1        3.58        4.33      2.52 o
   0   9   1       25.98       29.91      3.41 o
   1   9   1        3.41        2.65      2.42 o
   2   9   1        6.71        7.61      2.65 o
   3   9   1       16.24       19.77      2.96 o
   4   9   1       17.86       22.13      2.96 o
   5   9   1        2.76        0.28      2.07 o
  -3  10   1        0.01       -2.02      2.51 o
  -2  10   1        1.99        2.73      2.68 o
  -1  10   1        1.44        0.94      2.88 o
   0  10   1        7.87        7.11      3.90 o
   1  10   1        0.05        1.73      3.42 o
   2  10   1        1.13        1.55      2.65 o
   3  10   1        1.19        1.76      2.63 o
 -10   0   2        0.24        1.53      2.81 o
  -8   0   2        4.08        5.97      1.78 o
  -6   0   2        8.34        9.35      1.05 o
  -4   0   2     2556.83     2674.38     41.90 o
  -2   0   2       50.48       45.78      1.13 o
   0   0   2      271.44      326.69      6.79 o
   2   0   2     2031.14     2067.49     37.10 o
   4   0   2      622.72      557.63      8.24 o
   6   0   2      602.25      547.66      8.51 o
   8   0   2       84.86       73.33      3.72 o
  10   0   2       57.72       71.75      4.21 o
 -10   1   2       56.26       59.22      4.46 o
  -9   1   2       88.00       90.07      3.53 o
  -8   1   2        4.88        5.08      1.19 o
  -7   1   2        3.75        1.21      1.26 o
  -6   1   2        2.05       -0.52      0.52 o
  -5   1   2     1037.50     1128.51     10.70 o
  -4   1   2     2809.28     2893.20     26.08 o
  -3   1   2     1671.53     1759.13     16.00 o
  -2   1   2      856.72      946.83      7.60 o
  -1   1   2     3621.25     3742.04     33.36 o
   0   1   2      345.80      334.46      2.97 o
   1   1   2      954.77      977.18      8.14 o
   2   1   2      854.74      777.83      6.92 o
   3   1   2      575.01      635.59      6.91 o
   4   1   2       27.32       26.38      0.79 o
   5   1   2        1.58        1.80      0.55 o
   6   1   2       71.91       70.26      2.03 o
   7   1   2       45.42       43.42      1.99 o
   8   1   2       58.66       59.84      2.40 o
   9   1   2       38.76       40.35      2.16 o
  10   1   2        8.23       13.12      4.59 o
  -9   2   2        0.05       -1.17      1.17 o
  -8   2   2       76.67       81.98      2.71 o
  -7   2   2        0.00       -0.74      0.74 o
  -6   2   2      178.31      166.06      2.65 o
  -5   2   2      256.19      270.42      3.36 o
  -4   2   2       17.67       11.99      0.61 o
  -3   2   2      202.25      237.34      3.04 o
  -2   2   2     7199.55     7447.70     57.32 o
  -1   2   2       23.11       25.63      0.70 o
   0   2   2     2536.63     2697.58     21.85 o
   1   2   2      235.98      202.57      1.99 o
   2   2   2     1208.14     1309.89     13.80 o
   3   2   2       15.90       20.54      0.88 o
   4   2   2      835.28      795.99      8.70 o
   5   2   2       37.89       32.26      1.16 o
   6   2   2       87.58       79.15      2.32 o
   7   2   2       80.73       70.33      2.29 o
   8   2   2       35.31       42.60      1.71 o
   9   2   2        2.84        5.66      1.20 o
  -9   3   2       20.31       25.39      4.79 o
  -8   3   2       57.38       54.44      1.77 o
  -7   3   2        0.91       -0.39      0.72 o
  -6   3   2      178.00      184.47      2.73 o
  -5   3   2       37.15       30.06      1.00 o
  -4   3   2      102.74      121.68      2.11 o
  -3   3   2      164.18      157.15      2.23 o
  -2   3   2      803.81      858.23      8.57 o
  -1   3   2       29.46       23.21      0.90 o
   0   3   2        0.33        0.49      0.42 o
   1   3   2       70.85       84.97      1.34 o
   2   3   2      133.81      162.04      2.27 o
   3   3   2       17.60       14.42      1.76 o
   4   3   2       71.58       70.58      2.75 o
   5   3   2      585.85      549.89     17.49 o
   6   3   2       93.84       80.56      3.52 o
   7   3   2        6.80        5.98      1.17 o
   8   3   2       55.81       60.63      2.75 o
   9   3   2       28.36       24.13      2.12 o
  -9   4   2       27.08       26.68      3.56 o
  -8   4   2        7.02        5.89      1.57 o
  -7   4   2        4.89        5.84      1.50 o
  -6   4   2       16.29       18.56      1.15 o
  -5   4   2      443.11      405.72      6.10 o
  -4   4   2        3.16        1.46      0.58 o
  -3   4   2     1005.91      967.82     11.43 o
  -2   4   2      335.78      335.46      3.69 o
  -1   4   2      519.00      497.16      5.19 o
   0   4   2      189.94      146.98      2.17 o
   1   4   2      916.91      923.15      8.88 o
   2   4   2       27.93       27.67      1.35 o
   3   4   2       21.54       19.04      0.98 o
   4   4   2      299.98      286.27      6.61 o
   5   4   2       10.34        8.40      1.82 o
   6   4   2       34.24       32.80      3.40 o
   7   4   2        0.02       -0.23      1.93 o
   8   4   2        6.66        9.30      2.71 o
   9   4   2       13.45       18.80      3.37 o
  -8   5   2       34.26       40.49      4.11 o
  -7   5   2       46.80       56.76      5.65 o
  -6   5   2        0.45       -0.92      1.95 o
  -5   5   2       14.99       18.77      1.27 o
  -4   5   2      358.60      327.44      6.07 o
  -3   5   2        4.54        4.83      0.83 o
  -2   5   2        0.74       -0.65      0.65 o
  -1   5   2      880.08      835.78      8.61 o
   0   5   2        2.84        2.45      0.65 o
   1   5   2        0.33        0.04      0.49 o
   2   5   2       11.90       11.18      0.69 o
   3   5   2       60.37       58.40      2.35 o
   4   5   2      191.78      172.52      3.23 o
   5   5   2      164.95      176.77      7.73 o
   6   5   2        2.52        0.24      1.77 o
   7   5   2       32.81       35.12      3.73 o
   8   5   2        3.78        5.23      2.75 o
  -8   6   2       19.20       23.56      4.75 o
  -7   6   2       10.68       12.58      3.07 o
  -6   6   2       10.68        8.98      2.21 o
  -5   6   2        5.02        5.07      1.80 o
  -4   6   2       19.80       17.31      1.29 o
  -3   6   2      201.06      191.68      4.21 o
  -2   6   2       73.77       76.90      1.86 o
  -1   6   2       39.32       31.81      1.21 o
   0   6   2       50.66       46.81      1.48 o
   1   6   2       21.28       26.50      1.05 o
   2   6   2        9.53        8.67      0.74 o
   3   6   2       49.19       54.62      2.86 o
   4   6   2       12.18       13.58      1.16 o
   5   6   2        2.32        0.82      1.76 o
   6   6   2        6.03        3.48      2.15 o
   7   6   2       28.23       24.73      3.59 o
   8   6   2        4.79        2.45      3.83 o
  -7   7   2       30.46       28.69      4.16 o
  -6   7   2        4.85        6.32      1.57 o
  -5   7   2       13.98       18.31      1.82 o
  -4   7   2        2.58        2.65      1.89 o
  -3   7   2      297.65      285.40      5.22 o
  -2   7   2        2.44        0.01      1.04 o
  -1   7   2        9.33       10.72      1.78 o
   0   7   2       29.87       23.42      1.72 o
   1   7   2        5.35        4.19      1.17 o
   2   7   2       18.52       17.13      1.48 o
   3   7   2      115.52      117.61      3.58 o
   4   7   2        8.01        5.92      1.51 o
   5   7   2        6.22        5.31      2.21 o
   6   7   2        0.24       -1.87      1.87 o
   7   7   2        2.15        0.72      2.81 o
  -6   8   2        1.89        0.61      1.57 o
  -5   8   2        0.13        1.18      1.77 o
  -4   8   2       18.33       11.58      3.62 o
  -3   8   2        4.29        9.81      1.98 o
  -2   8   2       48.69       45.53      4.34 o
  -1   8   2       13.12       11.44      3.34 o
   0   8   2        5.32        7.47      2.88 o
   1   8   2        2.34       -0.57      1.97 o
   2   8   2        0.13       -0.54      1.47 o
   3   8   2        7.55        5.34      1.84 o
   4   8   2        0.63        0.17      1.60 o
   5   8   2        2.06        2.41      1.65 o
   6   8   2        4.83        2.52      3.09 o
  -5   9   2        2.24        7.32      2.54 o
  -4   9   2       44.41       44.23      3.85 o
  -3   9   2        0.97        2.76      2.52 o
  -2   9   2       11.37       12.01      5.07 o
  -1   9   2       34.63       38.09      8.50 o
   0   9   2       11.18       13.70      4.95 o
   1   9   2        1.35        0.64      2.94 o
   2   9   2       16.10       18.77      3.02 o
   3   9   2        4.47        4.82      5.18 o
   4   9   2        1.50       -1.15      2.13 o
   5   9   2        2.07        3.85      4.65 o
  -3  10   2        0.03        1.81      2.67 o
  -2  10   2        0.10       -2.43      2.43 o
  -1  10   2        4.89        9.62      3.00 o
   0  10   2        0.20       -1.44      2.51 o
   1  10   2        0.08        1.48      2.57 o
   2  10   2        0.03       -1.33      2.48 o
   3  10   2        3.13        2.84      4.25 o
  -9   0   3       16.91       19.64      3.03 o
  -7   0   3      289.89      259.22      7.39 o
  -5   0   3      170.28      163.50      3.97 o
  -3   0   3     4060.35     4205.10     56.27 o
  -1   0   3     1844.36     2076.76     22.95 o
   1   0   3    10437.00    11026.23    120.29 o
   3   0   3      917.24      988.93     16.04 o
   5   0   3      336.25      305.99      5.20 o
   7   0   3        4.84        6.22      1.68 o
   9   0   3        6.25        4.98      2.45 o
 -10   1   3       20.00       17.59      4.69 o
  -9   1   3        6.67        4.38      1.49 o
  -8   1   3       12.63        9.52      1.41 o
  -7   1   3       27.53       30.01      1.57 o
  -6   1   3       15.15        9.15      0.76 o
  -5   1   3      961.69      969.42      9.36 o
  -4   1   3        0.01       -0.29      0.42 o
  -3   1   3      577.32      599.92      6.68 o
  -2   1   3     1070.85     1147.06     10.61 o
  -1   1   3        8.14        8.44      0.39 o
   0   1   3     3295.09     3469.66     26.83 o
   1   1   3     4429.00     4494.43     36.23 o
   2   1   3     1340.08     1403.31     11.11 o
   3   1   3        0.62        3.64      0.43 o
   4   1   3      104.71      115.87      1.73 o
   5   1   3      122.27      112.34      1.80 o
   6   1   3      251.46      236.60      3.68 o
   7   1   3      543.99      528.78      8.71 o
   8   1   3       75.56       74.36      3.15 o
   9   1   3        0.67        0.08      1.22 o
  -9   2   3       18.97       20.03      1.76 o
  -8   2   3        6.60        3.93      1.22 o
  -7   2   3        2.17        0.32      0.87 o
  -6   2   3      210.09      193.81      3.04 o
  -5   2   3       44.33       51.00      1.37 o
  -4   2   3      113.55      106.91      1.78 o
  -3   2   3       60.71       63.24      1.12 o
  -2   2   3        1.02        3.78      0.40 o
  -1   2   3       12.24       21.78      0.70 o
   0   2   3     1672.05     1788.17     14.07 o
   1   2   3      299.14      303.43      2.74 o
   2   2   3      126.55      135.58      3.81 o
   3   2   3      671.13      697.36      7.66 o
   4   2   3        2.39        4.13      0.52 o
   5   2   3      266.00      239.21      3.28 o
   6   2   3        0.74        0.50      1.04 o
   7   2   3        3.85        2.41      0.97 o
   8   2   3        2.09        1.59      1.03 o
   9   2   3       54.20       58.41      2.37 o
  -9   3   3       58.51       51.58      2.42 o
  -8   3   3        0.58        2.11      1.27 o
  -7   3   3        7.28        6.57      0.92 o
  -6   3   3       63.92       55.25      1.46 o
  -5   3   3      319.38      283.96      3.77 o
  -4   3   3      525.19      506.08      6.46 o
  -3   3   3     1157.08     1171.84     11.65 o
  -2   3   3     1854.29     1957.09     17.91 o
  -1   3   3      715.46      739.86      7.19 o
   0   3   3       38.64       51.73      1.05 o
   1   3   3      425.63      435.70      4.48 o
   2   3   3      833.50      891.32      9.68 o
   3   3   3      481.83      495.90      6.80 o
   4   3   3      105.11       91.48      3.17 o
   5   3   3      287.78      291.80      4.53 o
   6   3   3      426.35      410.60      6.13 o
   7   3   3       48.40       49.03      2.32 o
   8   3   3       42.17       42.96      2.51 o
   9   3   3        0.89       -1.27      1.27 o
  -9   4   3        0.27        0.45      1.66 o
  -8   4   3       36.47       39.40      2.96 o
  -7   4   3        1.88        3.01      1.37 o
  -6   4   3      161.40      168.16      3.34 o
  -5   4   3        1.66       -0.26      0.81 o
  -4   4   3      150.49      137.58      2.50 o
  -3   4   3      800.09      803.33      8.30 o
  -2   4   3      237.45      256.29      3.05 o
  -1   4   3        1.95        1.98      0.45 o
   0   4   3      206.28      218.99      4.14 o
   1   4   3      216.85      225.51      2.96 o
   2   4   3      129.83      122.89      1.93 o
   3   4   3      313.28      315.03      4.80 o
   4   4   3       92.91       80.43      3.27 o
   5   4   3      265.95      264.04      6.58 o
   6   4   3       57.77       56.98      3.16 o
   7   4   3        2.94        1.45      2.10 o
   8   4   3      118.26      124.26      6.19 o
   9   4   3       70.55       62.99      5.83 o
  -8   5   3       19.60       27.98      5.34 o
  -7   5   3       30.03       25.40      4.23 o
  -6   5   3        7.59        5.41      1.29 o
  -5   5   3        7.77        7.98      0.97 o
  -4   5   3        8.24        6.16      0.85 o
  -3   5   3        1.18        0.13      0.49 o
  -2   5   3      213.90      222.78      2.89 o
  -1   5   3      136.11      136.65      2.18 o
   0   5   3       27.53       35.33      1.66 o
   1   5   3        9.32        5.92      0.63 o
   2   5   3        7.51        9.64      0.70 o
   3   5   3        6.29        8.43      0.95 o
   4   5   3      390.32      375.23      5.76 o
   5   5   3       16.86       19.68      2.28 o
   6   5   3       58.83       65.09      3.57 o
   7   5   3        2.53        0.37      2.20 o
   8   5   3        3.89        1.21      2.81 o
  -8   6   3        2.13        2.28      2.71 o
  -7   6   3        0.23        1.12      2.51 o
  -6   6   3       32.52       40.42      2.52 o
  -5   6   3       45.38       46.97      1.95 o
  -4   6   3      260.99      256.19      7.41 o
  -3   6   3      286.06      277.58      5.50 o
  -2   6   3       57.50       60.67      1.61 o
  -1   6   3       12.70       13.00      0.86 o
   0   6   3       94.06       90.44      3.09 o
   1   6   3        8.95       10.39      0.81 o
   2   6   3       32.06       32.26      1.23 o
   3   6   3       53.06       46.10      1.90 o
   4   6   3       11.81       11.86      1.15 o
   5   6   3       29.21       30.98      2.89 o
   6   6   3       24.28       22.80      2.72 o
   7   6   3       60.58       61.61      4.93 o
   8   6   3       22.73       26.37      3.99 o
  -7   7   3        0.95        3.28      2.86 o
  -6   7   3        2.47        0.61      1.35 o
  -5   7   3        5.04        4.08      1.04 o
  -4   7   3      141.87      151.47      4.07 o
  -3   7   3        1.06        0.84      1.71 o
  -2   7   3       49.61       45.37      2.71 o
  -1   7   3       15.23       13.24      2.18 o
   0   7   3        0.99        2.53      1.17 o
   1   7   3        3.55        1.34      1.43 o
   2   7   3       87.78       79.13      2.92 o
   3   7   3       55.40       49.83      2.49 o
   4   7   3       59.40       63.15      2.67 o
   5   7   3       24.00       23.83      2.83 o
   6   7   3       27.21       27.50      3.13 o
   7   7   3        0.56        0.55      2.73 o
  -6   8   3        0.09       -0.05      1.62 o
  -5   8   3        4.99        3.28      1.89 o
  -4   8   3        9.10       10.68      2.10 o
  -3   8   3       16.45       25.00      3.25 o
  -2   8   3       60.88       59.57      4.13 o
  -1   8   3        0.02        1.22      2.17 o
   0   8   3        6.02        5.22      2.28 o
   1   8   3        0.71        0.17      2.38 o
   2   8   3       47.16       52.85      3.00 o
   3   8   3        6.39        4.28      1.79 o
   4   8   3        3.69        0.36      1.66 o
   5   8   3        0.03       -1.36      1.36 o
   6   8   3       12.08       10.10      3.70 o
  -5   9   3        7.75       17.08      2.97 o
  -4   9   3        0.72       -0.97      2.41 o
  -3   9   3       11.86        8.08      2.80 o
  -2   9   3        0.11       -2.29      2.29 o
  -1   9   3       21.61       21.01      3.23 o
   0   9   3        2.54        0.53      2.49 o
   1   9   3        9.13        6.60      5.65 o
   2   9   3        6.17        5.95      2.60 o
   3   9   3        0.41        0.83      2.21 o
   4   9   3        1.09        0.60      2.38 o
   5   9   3        0.86        1.85      1.97 o
  -3  10   3        1.32        1.54      2.71 o
  -2  10   3        2.03        1.77      2.71 o
  -1  10   3        8.53        6.76      2.93 o
   0  10   3        1.38        3.10      2.73 o
   1  10   3        0.96        2.23      4.65 o
   2  10   3        3.96        2.31      2.63 o
   3  10   3        4.19       -0.28      2.49 o
 -10   0   4       44.41       48.67      3.74 o
  -8   0   4      137.93      129.54      5.19 o
  -6   0   4        9.90       10.48      1.37 o
  -4   0   4      461.94      411.26      6.55 o
  -2   0   4      426.45      412.66      5.70 o
   0   0   4     1050.38     1197.22     14.85 o
   2   0   4        7.58       11.58      0.83 o
   4   0   4       85.64       68.98      2.25 o
   6   0   4      162.43      163.21      4.09 o
   8   0   4        0.02       -1.36      1.36 o
  -9   1   4       16.06       13.42      2.24 o
  -8   1   4        0.14        0.90      1.16 o
  -7   1   4        2.87        0.34      1.12 o
  -6   1   4      714.47      672.66      6.95 o
  -5   1   4      305.66      321.44      3.73 o
  -4   1   4      515.19      563.20      9.33 o
  -3   1   4       39.28       37.08      0.97 o
  -2   1   4     1554.29     1637.42     15.01 o
  -1   1   4     2993.67     3210.76     24.93 o
   0   1   4      142.23      159.56      1.68 o
   1   1   4      238.56      249.30      2.36 o
   2   1   4     3121.90     3132.04     41.58 o
   3   1   4     1039.27     1110.65     11.02 o
   4   1   4       12.12       16.41      0.77 o
   5   1   4      328.03      328.94      3.92 o
   6   1   4      857.89      832.15     10.20 o
   7   1   4      621.01      619.28      9.99 o
   8   1   4       32.90       31.89      1.87 o
   9   1   4        2.00        1.49      1.46 o
  -9   2   4        4.34        4.04      1.38 o
  -8   2   4        3.33        2.20      1.21 o
  -7   2   4      128.72      128.40      3.09 o
  -6   2   4       18.30       23.23      1.12 o
  -5   2   4      147.92      146.26      2.34 o
  -4   2   4      918.68      888.35      9.75 o
  -3   2   4      128.01      131.81      2.03 o
  -2   2   4     1018.50      963.34     11.21 o
  -1   2   4      301.52      298.74      2.95 o
   0   2   4     1118.39     1209.87     10.16 o
   1   2   4      157.84      173.06      2.17 o
   2   2   4     1196.18     1296.04     12.74 o
   3   2   4      263.26      263.49      3.40 o
   4   2   4      931.31      865.21      9.52 o
   5   2   4       68.04       62.20      1.52 o
   6   2   4       19.98       22.22      1.13 o
   7   2   4       51.93       54.70      2.12 o
   8   2   4      283.32      279.74      5.48 o
   9   2   4       41.53       44.08      2.12 o
  -9   3   4        0.81        1.93      1.22 o
  -8   3   4       46.01       44.90      2.15 o
  -7   3   4      100.87       99.34      2.54 o
  -6   3   4      173.51      161.26      3.02 o
  -5   3   4        1.55       -0.12      0.68 o
  -4   3   4      352.03      371.74      4.30 o
  -3   3   4      939.35      954.96      9.73 o
  -2   3   4        0.30        0.73      0.37 o
  -1   3   4       39.57       41.70      1.13 o
   0   3   4     1268.62     1229.62     11.55 o
   1   3   4        1.99        1.45      0.41 o
   2   3   4       40.70       34.65      0.97 o
   3   3   4      371.18      343.69      5.08 o
   4   3   4       12.15       13.14      1.03 o
   5   3   4       81.56       76.17      1.96 o
   6   3   4       81.75       83.54      2.61 o
   7   3   4       60.25       66.03      3.00 o
   8   3   4       92.10       96.98      3.51 o
   9   3   4        0.49       -1.21      1.92 o
  -9   4   4       11.34        8.42      4.25 o
  -8   4   4       12.54       13.28      2.23 o
  -7   4   4       30.13       36.46      1.50 o
  -6   4   4       58.18       57.54      1.75 o
  -5   4   4      213.12      197.68      3.37 o
  -4   4   4       28.36       31.18      1.32 o
  -3   4   4      458.42      465.94      5.37 o
  -2   4   4      271.40      267.77      3.47 o
  -1   4   4       56.38       49.78      1.42 o
   0   4   4        0.12       -0.31      0.45 o
   1   4   4      315.74      302.20      4.02 o
   2   4   4      518.28      511.81      5.96 o
   3   4   4       47.18       41.64      1.46 o
   4   4   4       49.29       44.35      1.47 o
   5   4   4      140.50      134.21      4.61 o
   6   4   4       70.24       69.69      5.38 o
   7   4   4      134.13      138.11     11.68 o
   8   4   4       15.21       16.55      3.12 o
   9   4   4        1.59        5.53      2.84 o
  -8   5   4        7.05        5.77      1.87 o
  -7   5   4        0.12        0.92      1.57 o
  -6   5   4        0.31        0.79      0.76 o
  -5   5   4      106.41      112.19      2.80 o
  -4   5   4        2.34        3.10      1.48 o
  -3   5   4      132.29      130.51      2.15 o
  -2   5   4       47.61       38.77      1.24 o
  -1   5   4       16.33       18.82      1.14 o
   0   5   4       31.91       36.51      1.80 o
   1   5   4      156.60      144.85      2.56 o
   2   5   4        0.02        0.39      0.56 o
   3   5   4      143.00      135.51      3.08 o
   4   5   4        1.92       -1.32      1.32 o
   5   5   4       24.00       24.16      2.47 o
   6   5   4        1.65        0.47      1.79 o
   7   5   4        3.16        1.96      3.01 o
   8   5   4        1.42       -2.45      2.45 o
  -8   6   4        7.13        3.13      3.87 o
  -7   6   4       48.52       56.31      3.43 o
  -6   6   4        0.31        0.60      1.33 o
  -5   6   4       68.95       71.70      2.37 o
  -4   6   4       57.03       57.82      2.26 o
  -3   6   4        8.28        6.88      1.28 o
  -2   6   4        2.80        4.67      0.84 o
  -1   6   4      226.46      229.31      4.98 o
   0   6   4       47.58       50.67      1.46 o
   1   6   4      108.93      108.04      2.48 o
   2   6   4        7.70        9.09      0.95 o
   3   6   4       18.31       14.70      1.54 o
   4   6   4        0.78       -1.18      1.18 o
   5   6   4       82.68       87.81      5.34 o
   6   6   4        8.49        7.96      2.24 o
   7   6   4        6.52       12.46      3.17 o
   8   6   4        0.49        4.22      3.33 o
  -7   7   4        0.38       -0.70      2.64 o
  -6   7   4        0.08       -1.36      1.36 o
  -5   7   4        0.10        1.91      1.67 o
  -4   7   4        1.77        6.41      1.95 o
  -3   7   4       22.51       24.54      2.40 o
  -2   7   4       11.99       11.08      1.92 o
  -1   7   4       18.47       14.75      1.92 o
   0   7   4        3.61        3.42      1.44 o
   1   7   4       62.29       68.22      3.11 o
   2   7   4        2.28       -0.12      1.25 o
   3   7   4       16.28       21.43      2.55 o
   4   7   4        0.24        0.20      1.30 o
   5   7   4        0.37       -1.15      1.15 o
   6   7   4        0.97        2.20      3.37 o
   7   7   4        4.30        2.68      5.46 o
  -6   8   4       20.36       26.72      2.62 o
  -5   8   4       11.56       11.98      2.98 o
  -4   8   4       26.07       30.08      3.45 o
  -3   8   4       26.96       28.88      3.33 o
  -2   8   4        1.65        4.63      2.51 o
  -1   8   4       19.59       19.37      2.86 o
   0   8   4        8.39        7.63      2.33 o
   1   8   4       26.84       30.26      3.06 o
   2   8   4       10.44        7.95      1.91 o
   3   8   4        7.34        5.43      1.92 o
   4   8   4       32.86       28.97      2.44 o
   5   8   4        1.99        2.39      1.55 o
   6   8   4        0.09       -2.57      3.81 o
  -5   9   4        6.89        8.12      2.77 o
  -4   9   4        0.17        1.89      2.52 o
  -3   9   4        0.10        2.26      2.53 o
  -2   9   4       13.73       12.36      3.44 o
  -1   9   4        9.42       11.22      2.86 o
   0   9   4       12.74       13.85      2.90 o
   1   9   4        2.82        4.64      2.52 o
   2   9   4        1.92        1.69      2.70 o
   3   9   4        2.93       -0.81      2.57 o
   4   9   4        3.82        5.59      2.89 o
  -2  10   4       15.55       15.03      3.34 o
  -1  10   4        1.57        7.21      2.90 o
   0  10   4        3.14        3.86      2.71 o
   1  10   4       11.36        5.60      2.84 o
   2  10   4        0.35        0.07      2.60 o
  -9   0   5       16.73       14.70      5.40 o
  -7   0   5       86.01       89.13      4.27 o
  -5   0   5       72.02       72.60      2.27 o
  -3   0   5       33.86       54.03      1.78 o
  -1   0   5      265.22      237.67      3.36 o
   1   0   5       44.36       56.76      1.39 o
   3   0   5     2896.30     2896.76     39.21 o
   5   0   5       23.05       28.24      1.60 o
   7   0   5      677.55      644.57     14.72 o
   9   0   5       71.99       84.59      4.34 o
  -9   1   5       14.76       18.66      1.86 o
  -8   1   5       20.74       22.25      1.84 o
  -7   1   5      307.11      316.66      6.24 o
  -6   1   5       23.30       25.00      1.16 o
  -5   1   5       99.82      100.36      1.85 o
  -4   1   5      468.72      490.04      5.20 o
  -3   1   5      208.69      191.40      2.44 o
  -2   1   5      116.10      128.67      1.82 o
  -1   1   5     3507.78     3547.27     28.82 o
   0   1   5      904.89      924.41      7.94 o
   1   1   5     1846.88     1965.15     17.93 o
   2   1   5      145.52      148.64      2.26 o
   3   1   5      335.08      355.30      4.08 o
   4   1   5      266.68      294.72      3.58 o
   5   1   5      102.75       94.03      1.77 o
   6   1   5       75.89       67.38      2.17 o
   7   1   5        6.80        3.58      1.24 o
   8   1   5        0.29       -1.06      1.06 o
   9   1   5        4.94        5.44      1.37 o
  -9   2   5       47.03       51.16      2.60 o
  -8   2   5       66.07       75.38      2.96 o
  -7   2   5       59.53       53.62      2.40 o
  -6   2   5        1.25        0.70      0.84 o
  -5   2   5      566.61      555.82      6.65 o
  -4   2   5       60.30       67.39      1.57 o
  -3   2   5       62.08       44.55      1.23 o
  -2   2   5      540.43      557.70      6.46 o
  -1   2   5      144.82      138.04      1.83 o
   0   2   5       54.48       53.66      1.16 o
   1   2   5      964.21      947.28      9.61 o
   2   2   5     1547.55     1634.48     18.44 o
   3   2   5        6.32        4.80      0.54 o
   4   2   5       29.97       26.80      1.09 o
   5   2   5       56.01       54.13      1.59 o
   6   2   5      618.79      606.40      8.66 o
   7   2   5       88.28       82.52      2.60 o
   8   2   5        2.60        0.98      1.66 o
   9   2   5       25.51       31.55      1.92 o
  -9   3   5        0.85       -0.04      1.28 o
  -8   3   5        0.03       -0.95      1.19 o
  -7   3   5       87.69       78.56      2.39 o
  -6   3   5       62.56       72.39      2.10 o
  -5   3   5      136.69      121.28      2.39 o
  -4   3   5       28.90       25.08      0.96 o
  -3   3   5       23.38       19.39      0.82 o
  -2   3   5       42.18       39.35      1.21 o
  -1   3   5      591.04      655.46      6.60 o
   0   3   5        0.10        0.78      0.46 o
   1   3   5     1370.53     1398.22     14.90 o
   2   3   5     1098.03     1057.71     11.39 o
   3   3   5      449.53      483.73      6.22 o
   4   3   5        0.63        0.42      0.59 o
   5   3   5      673.98      653.80      8.21 o
   6   3   5      210.63      202.61      4.42 o
   7   3   5       35.30       33.88      2.18 o
   8   3   5       16.78       17.99      2.94 o
   9   3   5       11.46       13.84      2.91 o
  -9   4   5        4.26        0.09      1.74 o
  -8   4   5       38.54       49.88      2.29 o
  -7   4   5       12.72       13.34      1.20 o
  -6   4   5      198.03      199.25      3.57 o
  -5   4   5        7.98        8.76      0.98 o
  -4   4   5      376.52      376.66      4.51 o
  -3   4   5      190.23      192.80      2.75 o
  -2   4   5       60.88       56.46      1.70 o
  -1   4   5        0.01        0.14      0.49 o
   0   4   5      225.87      202.24      3.13 o
   1   4   5      269.73      279.23      3.86 o
   2   4   5       68.28       75.58      1.59 o
   3   4   5       20.85       16.12      1.07 o
   4   4   5        0.45       -0.58      0.73 o
   5   4   5      515.29      505.30      7.42 o
   6   4   5       76.09       74.84      3.72 o
   7   4   5       12.37       16.10      2.93 o
   8   4   5        0.01       -0.11      2.33 o
  -8   5   5       39.89       46.91      3.08 o
  -7   5   5        6.18        3.95      0.87 o
  -6   5   5       17.15       21.50      1.46 o
  -5   5   5       51.24       54.26      2.45 o
  -4   5   5      483.38      458.85      7.19 o
  -3   5   5       75.42       77.82      1.73 o
  -2   5   5       85.59       93.23      2.08 o
  -1   5   5       12.19       14.39      0.90 o
   0   5   5       56.45       58.16      1.56 o
   1   5   5       42.95       42.05      1.44 o
   2   5   5       80.60       78.55      1.74 o
   3   5   5       34.16       37.17      1.93 o
   4   5   5      531.95      509.77      7.61 o
   5   5   5       33.63       36.84      1.58 o
   6   5   5        8.20        3.74      1.99 o
   7   5   5        0.00       -0.99      2.41 o
   8   5   5       73.98       86.53      6.58 o
  -8   6   5       18.84       22.09      3.03 o
  -7   6   5       22.57       30.39      3.74 o
  -6   6   5       23.12       24.66      2.76 o
  -5   6   5       39.18       40.26      1.97 o
  -4   6   5        0.25       -0.81      1.03 o
  -3   6   5      267.86      261.50      4.93 o
  -2   6   5       53.90       54.19      2.15 o
  -1   6   5        6.98        6.02      0.86 o
   0   6   5      187.66      197.62      3.53 o
   1   6   5        0.83        0.14      0.72 o
   2   6   5      102.16       89.33      2.93 o
   3   6   5       57.61       55.63      2.68 o
   4   6   5      226.18      217.09      4.91 o
   5   6   5        0.07        0.54      1.08 o
   6   6   5        5.89        8.05      2.23 o
   7   6   5        0.54       -0.45      2.45 o
  -7   7   5       11.33       15.78      2.42 o
  -6   7   5        0.39        1.64      1.80 o
  -5   7   5        3.02        0.81      1.79 o
  -4   7   5        6.46       10.62      1.78 o
  -3   7   5       46.03       52.52      3.69 o
  -2   7   5       45.29       45.56      3.45 o
  -1   7   5       12.71       11.96      2.38 o
   0   7   5       24.98       26.73      3.66 o
   1   7   5        9.10        6.62      1.64 o
   2   7   5        0.92        0.54      1.30 o
   3   7   5        5.69        5.20      1.49 o
   4   7   5        6.00        6.17      1.49 o
   5   7   5       31.64       32.66      2.24 o
   6   7   5       19.76       18.79      2.86 o
   7   7   5       12.38       16.88      3.62 o
  -6   8   5       25.58       36.81      3.00 o
  -5   8   5       16.03       18.19      2.53 o
  -4   8   5       25.55       28.28      4.48 o
  -3   8   5       31.00       30.31      3.40 o
  -2   8   5       98.94      107.36      5.31 o
  -1   8   5        3.10        3.04      2.26 o
   0   8   5       38.52       34.79      3.33 o
   1   8   5        2.78        2.67      2.15 o
   2   8   5        8.83       11.10      2.48 o
   3   8   5       95.27       99.28      4.11 o
   4   8   5       14.90       16.05      2.21 o
   5   8   5        2.65        3.01      1.61 o
   6   8   5        9.35        6.20      3.27 o
  -4   9   5        0.18        0.54      2.51 o
  -3   9   5       10.10       15.11      4.18 o
  -2   9   5        3.33        4.91      2.71 o
  -1   9   5        1.66        0.11      2.49 o
   0   9   5        1.68       -1.96      2.30 o
   1   9   5        4.85        4.39      2.69 o
   2   9   5        7.31        7.74      6.99 o
   3   9   5        0.00       -1.61      2.22 o
   4   9   5        0.08       -2.08      2.08 o
  -2  10   5        0.09        0.78      2.84 o
  -1  10   5        0.96        2.49      2.77 o
   0  10   5        1.56       -1.04      2.52 o
   1  10   5        2.09        7.10      2.89 o
   2  10   5        7.44       12.22      3.11 o
  -8   0   6        0.70       -1.21      1.65 o
  -6   0   6      654.72      640.10     11.86 o
  -4   0   6      294.41      327.43      8.62 o
  -2   0   6     1504.96     1716.20     21.38 o
   0   0   6       45.12       45.74      1.37 o
   2   0   6     4256.74     4774.92     64.00 o
   4   0   6        9.25       15.58      1.15 o
   6   0   6      694.92      687.02     15.36 o
   8   0   6      251.21      268.04      7.96 o
  -9   1   6        8.72        7.86      1.60 o
  -8   1   6       32.70       34.86      2.20 o
  -7   1   6      124.84      107.72      3.42 o
  -6   1   6      243.51      218.18      3.88 o
  -5   1   6        0.82        0.59      0.58 o
  -4   1   6      402.65      381.02      4.90 o
  -3   1   6       14.28       11.67      0.65 o
  -2   1   6     1470.38     1573.77     15.57 o
  -1   1   6      731.03      797.06      7.42 o
   0   1   6     2142.76     2287.16     20.87 o
   1   1   6       14.47        6.05      0.55 o
   2   1   6       54.03       52.06      1.29 o
   3   1   6      390.88      455.41      5.50 o
   4   1   6      202.35      187.32      2.85 o
   5   1   6       49.29       56.41      1.48 o
   6   1   6      161.72      156.14      3.69 o
   7   1   6       21.73       18.09      1.54 o
   8   1   6        1.56        3.28      1.21 o
   9   1   6        0.01       -0.15      1.21 o
  -9   2   6       23.05       30.71      2.25 o
  -8   2   6       16.74       14.91      1.75 o
  -7   2   6       54.28       56.03      2.49 o
  -6   2   6       27.46       27.86      1.47 o
  -5   2   6       88.24       90.55      2.42 o
  -4   2   6       12.98       11.84      0.84 o
  -3   2   6      701.94      753.03      8.05 o
  -2   2   6      299.97      314.23      3.82 o
  -1   2   6        0.67        1.66      0.51 o
   0   2   6        0.69        0.30      0.45 o
   1   2   6      682.86      679.91      7.23 o
   2   2   6       13.16       11.42      0.80 o
   3   2   6      844.03      887.01      9.79 o
   4   2   6        9.19       13.38      0.77 o
   5   2   6      191.44      181.07      3.17 o
   6   2   6       69.94       62.42      2.64 o
   7   2   6        6.29        8.52      1.50 o
   8   2   6       12.59       15.21      1.51 o
   9   2   6       18.92       25.69      1.85 o
  -9   3   6        4.43        3.59      1.50 o
  -8   3   6      145.01      139.11      3.96 o
  -7   3   6       24.99       29.65      1.96 o
  -6   3   6        1.73        0.13      0.91 o
  -5   3   6      520.06      511.51      6.34 o
  -4   3   6      125.03      129.33      2.19 o
  -3   3   6        0.01        0.35      0.49 o
  -2   3   6     1710.90     1749.87     18.48 o
  -1   3   6      322.80      362.32      4.10 o
   0   3   6      215.56      213.31      2.76 o
   1   3   6      551.31      588.21      6.92 o
   2   3   6        5.53        7.47      0.69 o
   3   3   6      160.96      158.18      2.47 o
   4   3   6      717.82      746.87      9.27 o
   5   3   6        3.64        3.23      0.81 o
   6   3   6       17.41       14.71      1.85 o
   7   3   6      139.56      151.18      3.45 o
   8   3   6       18.96       16.34      1.83 o
   9   3   6        5.75        4.84      2.08 o
  -9   4   6       15.02       23.92      3.25 o
  -8   4   6       10.95        7.41      1.90 o
  -7   4   6       10.92       14.40      2.15 o
  -6   4   6        6.45        6.65      1.21 o
  -5   4   6        0.59       -0.05      1.12 o
  -4   4   6       14.83       16.92      1.23 o
  -3   4   6       16.70       15.24      1.14 o
  -2   4   6        8.07        4.53      0.72 o
  -1   4   6      202.83      188.60      2.79 o
   0   4   6      193.81      177.73      2.71 o
   1   4   6      116.50      120.10      3.50 o
   2   4   6        4.63        5.71      0.71 o
   3   4   6        5.43        4.42      0.87 o
   4   4   6       14.74       16.91      1.22 o
   5   4   6      247.44      253.34      4.47 o
   6   4   6       73.42       74.80      3.04 o
   7   4   6       17.72       18.81      2.09 o
   8   4   6       16.22       12.60      2.99 o
  -8   5   6        0.00        2.61      1.19 o
  -7   5   6       17.44       16.39      2.68 o
  -6   5   6        1.06        2.16      1.49 o
  -5   5   6       46.93       52.06      3.07 o
  -4   5   6        7.79        6.22      1.20 o
  -3   5   6      116.55      102.94      2.22 o
  -2   5   6        2.82        2.76      0.71 o
  -1   5   6      109.43      123.12      2.34 o
   0   5   6      130.63      123.21      2.30 o
   1   5   6      112.98       95.43      2.17 o
   2   5   6       81.07       87.18      1.92 o
   3   5   6       50.29       52.46      2.10 o
   4   5   6        5.53       11.63      1.49 o
   5   5   6      154.51      151.54      3.80 o
   6   5   6        0.49       -1.19      1.67 o
   7   5   6       20.70       21.81      3.26 o
   8   5   6        0.12        1.58      2.62 o
  -7   6   6       28.06       29.93      2.19 o
  -6   6   6       13.95       17.30      2.05 o
  -5   6   6        1.40        3.82      1.54 o
  -4   6   6       14.13       14.44      1.85 o
  -3   6   6       68.79       77.35      3.11 o
  -2   6   6        0.08       -1.17      1.17 o
  -1   6   6      220.58      206.35      3.48 o
   0   6   6       35.86       35.09      1.58 o
   1   6   6        0.97        1.87      1.16 o
   2   6   6        0.90        0.66      1.20 o
   3   6   6       31.23       29.11      1.95 o
   4   6   6      246.00      244.24      5.38 o
   5   6   6       83.07       91.77      3.52 o
   6   6   6        3.25        2.64      2.04 o
   7   6   6        4.42        7.07      2.96 o
  -7   7   6        1.81        5.82      2.67 o
  -6   7   6        0.14       -1.10      1.74 o
  -5   7   6       18.79       18.36      2.41 o
  -4   7   6       12.07        8.61      2.09 o
  -3   7   6        7.23       10.15      2.05 o
  -2   7   6       16.79       16.32      2.20 o
  -1   7   6       25.19       21.23      2.22 o
   0   7   6        7.16        8.01      1.74 o
   1   7   6        0.48        2.51      1.50 o
   2   7   6        4.82        4.29      1.61 o
   3   7   6       85.16       91.57      3.34 o
   4   7   6       57.28       63.81      5.95 o
   5   7   6        1.81        6.60      1.60 o
   6   7   6        0.90       -2.10      2.10 o
  -6   8   6        4.24        3.80      2.50 o
  -5   8   6        1.91        4.27      3.15 o
  -4   8   6        2.25        0.81      2.37 o
  -3   8   6       61.56       65.35      4.39 o
  -2   8   6        3.82       -0.27      2.30 o
  -1   8   6       54.94       57.90      4.09 o
   0   8   6       19.83       16.75      2.78 o
   1   8   6        0.26       -1.56      2.09 o
   2   8   6        5.60        7.11      2.36 o
   3   8   6       88.55       85.74      4.08 o
   4   8   6        0.08        1.03      1.62 o
   5   8   6        1.72        2.91      1.85 o
  -4   9   6        4.25        4.44      2.85 o
  -3   9   6        5.17        5.88      2.84 o
  -2   9   6       17.33       12.31      3.91 o
  -1   9   6        3.12        2.12      2.58 o
   0   9   6        0.91        0.98      2.98 o
   1   9   6        1.00       -0.05      3.65 o
   2   9   6       16.54       20.25      3.13 o
   3   9   6        6.80        3.44      2.48 o
   4   9   6        4.72        5.35      2.44 o
  -1  10   6        0.49        3.03      2.95 o
   0  10   6        5.78        6.55      3.02 o
   1  10   6        3.23        1.04      2.75 o
  -9   0   7        2.94        1.24      2.78 o
  -7   0   7       64.71       63.79      3.88 o
  -5   0   7      255.70      234.20      4.29 o
  -3   0   7      121.03      152.87      3.05 o
  -1   0   7      320.52      443.56      7.49 o
   1   0   7        7.01        9.67      0.98 o
   3   0   7       64.86       55.64      2.00 o
   5   0   7       91.34       91.93      3.17 o
   7   0   7       66.26       71.36      3.77 o
   9   0   7        3.31        3.18      1.99 o
  -9   1   7       37.91       38.92      2.51 o
  -8   1   7        1.82       -1.10      1.28 o
  -7   1   7      126.45      113.68      3.64 o
  -6   1   7       70.70       65.21      2.38 o
  -5   1   7      225.24      228.43      3.64 o
  -4   1   7       28.67       31.76      1.18 o
  -3   1   7     1216.91     1168.98     12.00 o
  -2   1   7      297.90      351.60      4.05 o
  -1   1   7     1683.33     1802.89     20.64 o
   0   1   7     1093.12     1251.91     12.66 o
   1   1   7       13.91       15.49      0.86 o
   2   1   7      177.54      216.74      3.07 o
   3   1   7      993.19     1002.85     11.09 o
   4   1   7        3.74        8.07      0.74 o
   5   1   7      540.75      513.15      6.32 o
   6   1   7      301.97      293.61      5.67 o
   7   1   7       22.53       22.04      2.04 o
   8   1   7        5.42        3.97      1.32 o
   9   1   7        3.52        2.09      1.37 o
  -9   2   7        2.12       -0.75      1.74 o
  -8   2   7        1.82        1.84      1.38 o
  -7   2   7       28.34       28.63      2.02 o
  -6   2   7       79.11       77.92      2.62 o
  -5   2   7       11.28       11.75      1.05 o
  -4   2   7      241.52      232.72      3.31 o
  -3   2   7       64.59       66.51      1.82 o
  -2   2   7      218.94      291.82      3.96 o
  -1   2   7       56.22       70.28      1.57 o
   0   2   7       67.36       78.24      1.64 o
   1   2   7     1541.07     1621.48     17.22 o
   2   2   7       38.48       47.68      1.84 o
   3   2   7        1.69        0.86      0.67 o
   4   2   7      192.22      198.20      3.02 o
   5   2   7      748.21      708.77      9.03 o
   6   2   7        0.98       -0.58      0.94 o
   7   2   7       98.71       92.63      3.23 o
   8   2   7        5.01        2.49      1.19 o
   9   2   7        2.24        2.22      1.38 o
  -9   3   7       33.21       36.57      2.41 o
  -8   3   7        0.65        2.55      1.43 o
  -7   3   7       11.30       11.31      1.64 o
  -6   3   7      191.24      202.31      5.67 o
  -5   3   7       81.90       85.37      2.65 o
  -4   3   7      290.29      266.16      3.97 o
  -3   3   7      535.89      518.03      6.37 o
  -2   3   7      211.98      239.41      6.01 o
  -1   3   7       69.13       85.16      1.75 o
   0   3   7        7.67        4.14      0.72 o
   1   3   7        9.44        8.83      0.96 o
   2   3   7       39.64       36.05      1.25 o
   3   3   7      489.72      466.18      5.74 o
   4   3   7       28.05       27.89      1.28 o
   5   3   7        8.53        7.49      1.07 o
   6   3   7       11.16       11.91      1.25 o
   7   3   7       10.54        9.25      1.23 o
   8   3   7        3.35        3.10      1.72 o
  -8   4   7       23.39       19.38      2.14 o
  -7   4   7        3.71        4.03      1.42 o
  -6   4   7        0.18       -0.26      1.31 o
  -5   4   7      205.14      205.57      4.30 o
  -4   4   7       22.15       23.31      1.27 o
  -3   4   7      326.52      319.41      5.78 o
  -2   4   7      316.49      292.97      3.93 o
  -1   4   7      138.02      145.84      2.49 o
   0   4   7      834.40      850.92      9.16 o
   1   4   7       69.30       73.48      1.83 o
   2   4   7      244.75      243.83      3.56 o
   3   4   7        0.21        1.10      0.74 o
   4   4   7      745.94      692.85      9.86 o
   5   4   7        2.13        1.13      1.11 o
   6   4   7       15.15       14.64      1.62 o
   7   4   7        3.91        2.60      1.86 o
   8   4   7       18.76       17.27      3.48 o
  -8   5   7       55.03       64.67      2.82 o
  -7   5   7        7.47        3.99      1.77 o
  -6   5   7       21.50       22.33      2.14 o
  -5   5   7        1.82        3.39      1.47 o
  -4   5   7       32.13       31.47      1.80 o
  -3   5   7       19.67       21.55      1.60 o
  -2   5   7       77.80       78.10      2.02 o
  -1   5   7      577.62      583.96      8.16 o
   0   5   7       14.61       14.42      1.02 o
   1   5   7        1.62        2.15      0.78 o
   2   5   7      159.39      151.73      2.95 o
   3   5   7       46.23       48.03      2.30 o
   4   5   7      285.39      278.57      7.19 o
   5   5   7       34.58       30.59      1.90 o
   6   5   7       21.03       23.33      2.67 o
   7   5   7        1.07        1.19      2.39 o
   8   5   7        2.83        1.37      2.69 o
  -7   6   7        0.55        2.10      1.33 o
  -6   6   7        0.87        1.75      1.60 o
  -5   6   7       10.85       10.89      1.85 o
  -4   6   7       88.04       99.11      3.57 o
  -3   6   7       43.76       41.36      2.44 o
  -2   6   7      207.57      199.63      4.82 o
  -1   6   7        9.86        9.24      1.29 o
   0   6   7       40.79       41.41      1.90 o
   1   6   7      100.40      101.46      3.81 o
   2   6   7       14.18       18.25      2.17 o
   3   6   7      179.77      174.67      4.46 o
   4   6   7       73.89       75.93      2.99 o
   5   6   7        8.88        7.03      1.57 o
   6   6   7        5.31        9.06      1.44 o
   7   6   7        3.45        3.52      2.78 o
  -6   7   7       26.41       23.94      2.75 o
  -5   7   7       21.03       26.24      3.20 o
  -4   7   7       34.36       32.66      2.86 o
  -3   7   7       13.91       16.56      2.32 o
  -2   7   7      140.66      137.51      4.76 o
  -1   7   7        2.09       -1.35      1.99 o
   0   7   7       81.38       89.15      8.13 o
   1   7   7        0.25        0.62      1.48 o
   2   7   7       38.65       38.89      4.94 o
   3   7   7       41.61       47.89      4.13 o
   4   7   7        8.35        6.54      1.60 o
   5   7   7        6.28        5.47      1.62 o
   6   7   7       11.81       12.13      3.34 o
  -5   8   7        0.37       -0.42      2.47 o
  -4   8   7       13.61       15.69      3.09 o
  -3   8   7       14.05       17.89      3.18 o
  -2   8   7        3.99        2.44      2.43 o
  -1   8   7       39.78       34.61      3.69 o
   0   8   7        2.70        1.01      2.28 o
   1   8   7        0.07       -1.18      2.08 o
   2   8   7       29.87       39.34      7.14 o
   3   8   7        7.20        3.80      1.88 o
   4   8   7        1.26        3.15      1.78 o
   5   8   7        7.17        5.42      1.82 o
  -4   9   7        4.69        6.89      3.07 o
  -3   9   7        0.28        2.55      2.71 o
  -2   9   7        3.10        1.26      2.78 o
  -1   9   7       33.09       36.01      7.89 o
   0   9   7        0.01        1.77      2.56 o
   1   9   7        0.07        0.33      2.48 o
   2   9   7        0.15       -5.17      5.72 o
   3   9   7        4.40        2.34      3.69 o
   0  10   7        7.07        5.87      4.31 o
  -8   0   8       24.36       25.84      4.98 o
  -6   0   8      287.18      260.07      9.51 o
  -4   0   8     1065.19     1013.12     17.62 o
  -2   0   8      863.54     1011.83     15.05 o
   0   0   8     2516.80     2693.99     42.79 o
   2   0   8      286.42      285.88      6.55 o
   4   0   8      392.59      432.52      8.78 o
   6   0   8       27.26       25.02      2.44 o
   8   0   8        0.39       -1.36      1.66 o
  -9   1   8       10.09        9.87      1.85 o
  -8   1   8       37.95       36.68      2.43 o
  -7   1   8      311.37      306.20      6.48 o
  -6   1   8      253.52      259.52      4.96 o
  -5   1   8       15.57       11.33      1.09 o
  -4   1   8      648.16      659.79      7.15 o
  -3   1   8      247.67      273.12      3.70 o
  -2   1   8      316.40      288.81      4.08 o
  -1   1   8      262.48      266.08      3.80 o
   0   1   8      202.82      175.61      3.05 o
   1   1   8       61.71       59.32      1.74 o
   2   1   8     1457.68     1432.51     15.44 o
   3   1   8      198.82      214.46      3.29 o
   4   1   8      376.29      364.56      5.97 o
   5   1   8       60.09       57.36      2.08 o
   6   1   8        0.15       -1.19      1.19 o
   7   1   8       10.50       10.36      1.41 o
   8   1   8        8.27        7.54      1.41 o
   9   1   8       14.47       14.80      1.79 o
  -9   2   8        6.13        5.52      1.74 o
  -8   2   8       56.95       57.08      2.87 o
  -7   2   8      116.00      110.29      3.65 o
  -6   2   8      408.03      400.28      7.68 o
  -5   2   8      299.06      262.02      4.38 o
  -4   2   8       14.22       12.09      0.89 o
  -3   2   8       39.93       32.71      1.19 o
  -2   2   8        1.61        1.59      0.63 o
  -1   2   8     1101.41     1219.82     13.43 o
   0   2   8      374.43      369.44      5.44 o
   1   2   8      648.74      620.05      7.37 o
   2   2   8      336.09      369.20      5.13 o
   3   2   8      130.21      125.54      3.53 o
   4   2   8       53.75       53.71      1.61 o
   5   2   8       10.10        9.72      1.19 o
   6   2   8      202.52      209.30      4.58 o
   7   2   8        6.08        4.69      1.29 o
   8   2   8        1.98       -1.01      1.13 o
  -9   3   8        4.94        6.03      1.72 o
  -8   3   8        0.12       -0.46      1.40 o
  -7   3   8       23.47       27.12      2.10 o
  -6   3   8       12.41       12.67      1.74 o
  -5   3   8        0.34        0.72      1.27 o
  -4   3   8       10.26        7.67      0.86 o
  -3   3   8        2.38        4.17      0.83 o
  -2   3   8      185.40      196.93      2.99 o
  -1   3   8       60.45       46.27      1.54 o
   0   3   8       46.94       47.62      1.79 o
   1   3   8      135.90      141.01      3.91 o
   2   3   8      594.24      592.63      7.79 o
   3   3   8      300.24      306.27      4.26 o
   4   3   8       64.49       67.79      2.02 o
   5   3   8        6.60        7.66      1.08 o
   6   3   8        0.71       -0.25      1.32 o
   7   3   8        0.08       -1.00      1.00 o
   8   3   8       28.69       28.15      1.76 o
  -8   4   8       17.55       18.65      1.99 o
  -7   4   8        0.19        1.42      1.35 o
  -6   4   8      147.80      134.37      6.00 o
  -5   4   8      268.55      276.50      6.08 o
  -4   4   8        0.23        0.58      1.03 o
  -3   4   8       91.14       92.14      2.97 o
  -2   4   8       25.69       30.30      1.33 o
  -1   4   8       66.13       57.13      1.76 o
   0   4   8      101.19      113.31      2.36 o
   1   4   8      235.14      236.16      3.64 o
   2   4   8       15.81       16.54      1.04 o
   3   4   8      437.05      458.93      8.05 o
   4   4   8      136.99      131.24      3.65 o
   5   4   8       43.13       35.16      2.05 o
   6   4   8        3.30        3.69      1.36 o
   7   4   8       23.81       29.91      2.18 o
   8   4   8        7.45        5.93      2.38 o
  -8   5   8        2.30        2.23      1.50 o
  -7   5   8       30.99       40.64      3.07 o
  -6   5   8        0.09        0.25      1.53 o
  -5   5   8       22.34       22.11      2.08 o
  -4   5   8       18.44       20.48      2.44 o
  -3   5   8       14.59       12.74      1.70 o
  -2   5   8       75.46       74.70      2.10 o
  -1   5   8       14.55       20.88      1.29 o
   0   5   8       59.55       61.45      2.34 o
   1   5   8      274.88      272.28      4.45 o
   2   5   8        0.01       -1.10      1.10 o
   3   5   8       12.66       11.15      1.53 o
   4   5   8       92.15       91.96      3.14 o
   5   5   8       24.51       29.75      2.09 o
   6   5   8        1.28        2.94      1.39 o
   7   5   8       28.15       32.39      2.88 o
  -7   6   8       14.74       11.66      2.40 o
  -6   6   8        0.02       -1.58      1.58 o
  -5   6   8       74.78       72.11      3.34 o
  -4   6   8       32.58       32.95      2.42 o
  -3   6   8       42.59       47.77      2.62 o
  -2   6   8       11.51       11.13      1.75 o
  -1   6   8        0.03        0.74      1.22 o
   0   6   8       82.10       80.31      2.63 o
   1   6   8       14.41       18.18      1.75 o
   2   6   8        0.01       -1.23      1.23 o
   3   6   8      247.65      251.53      5.64 o
   4   6   8       14.23       14.14      1.75 o
   5   6   8        1.94        1.25      1.43 o
   6   6   8        1.41        0.23      2.68 o
   7   6   8        5.28        8.35      3.05 o
  -6   7   8        8.81        9.03      2.64 o
  -5   7   8        8.80        7.46      2.79 o
  -4   7   8        5.74        5.51      2.89 o
  -3   7   8        8.13        7.68      2.11 o
  -2   7   8        0.06       -0.41      2.21 o
  -1   7   8      100.52       95.14      5.08 o
   0   7   8        0.00       -1.28      1.99 o
   1   7   8        0.23       -1.45      1.45 o
   2   7   8        1.01        1.26      1.63 o
   3   7   8        1.58       -0.87      1.57 o
   4   7   8        0.24        0.95      1.49 o
   5   7   8       28.57       28.20      2.17 o
   6   7   8        1.31        0.54      2.74 o
  -5   8   8        0.24        0.99      2.58 o
  -4   8   8        6.37        4.54      2.68 o
  -3   8   8        3.25        2.17      2.58 o
  -2   8   8        0.79        1.91      4.31 o
  -1   8   8        1.25        3.00      2.47 o
   0   8   8        4.43        3.68      2.41 o
   1   8   8        1.00       -0.15      2.19 o
   2   8   8       74.75       74.79      5.80 o
   3   8   8        0.68        1.41      2.13 o
   4   8   8        7.67        9.21      2.11 o
   5   8   8        1.56       -0.33      1.75 o
  -3   9   8        0.02       -1.68      5.47 o
  -2   9   8       16.57       18.59      3.47 o
  -1   9   8        1.67       -0.53      2.54 o
   0   9   8        7.75        7.10      5.60 o
   1   9   8       16.98       21.26      3.25 o
   2   9   8        6.68        9.26      2.75 o
   3   9   8        1.12        0.74      2.41 o
  -9   0   9       26.80       30.74      5.41 o
  -7   0   9        3.53       -1.37      2.49 o
  -5   0   9     1508.03     1465.36     24.83 o
  -3   0   9      863.28      946.88     14.51 o
  -1   0   9      135.22      111.06      3.41 o
   1   0   9     2337.58     2365.55     38.00 o
   3   0   9      693.24      732.37     11.43 o
   5   0   9      379.94      372.60     14.75 o
   7   0   9        9.20        8.35      2.03 o
  -9   1   9        6.04        3.93      1.77 o
  -8   1   9        5.69        4.63      1.67 o
  -7   1   9       83.11       83.71      3.98 o
  -6   1   9        0.01       -0.75      1.06 o
  -5   1   9      164.69      163.25      3.94 o
  -4   1   9       58.22       59.89      2.08 o
  -3   1   9        9.00        8.04      0.99 o
  -2   1   9       33.25       32.65      1.31 o
  -1   1   9       74.23       75.29      1.89 o
   0   1   9       48.71       44.26      1.59 o
   1   1   9     1234.66     1252.95     13.79 o
   2   1   9       11.96       15.69      1.01 o
   3   1   9      358.61      338.92      4.68 o
   4   1   9       68.76       63.02      1.99 o
   5   1   9        0.30        0.77      0.93 o
   6   1   9        0.95       -0.34      0.99 o
   7   1   9       21.25       21.73      1.75 o
   8   1   9       17.97       17.93      1.75 o
  -9   2   9        0.00        0.34      1.61 o
  -8   2   9        0.74        1.63      1.52 o
  -7   2   9       79.55       80.83      3.31 o
  -6   2   9      201.83      196.99      6.11 o
  -5   2   9       68.47       69.45      3.10 o
  -4   2   9     1249.77     1253.09     13.67 o
  -3   2   9       49.41       51.30      2.16 o
  -2   2   9      135.57      142.25      2.91 o
  -1   2   9      266.37      286.00      4.20 o
   0   2   9       75.76       75.14      2.05 o
   1   2   9       17.13       21.32      1.12 o
   2   2   9      735.02      716.16      8.48 o
   3   2   9        0.93        0.12      0.71 o
   4   2   9        9.06        5.42      0.96 o
   5   2   9        5.57        5.66      1.08 o
   6   2   9       44.99       44.42      2.19 o
   7   2   9        8.39       10.61      1.44 o
   8   2   9        0.54        0.54      1.25 o
  -8   3   9       82.82       84.13      3.46 o
  -7   3   9       14.40       12.65      1.80 o
  -6   3   9        1.87        2.30      1.44 o
  -5   3   9       15.47       15.46      2.01 o
  -4   3   9       21.02       22.78      1.55 o
  -3   3   9      380.95      361.82      4.74 o
  -2   3   9      106.23      104.58      2.35 o
  -1   3   9       25.41       26.71      1.38 o
   0   3   9      553.94      545.66      7.41 o
   1   3   9      372.23      348.19      4.85 o
   2   3   9        0.23        0.60      0.74 o
   3   3   9      229.84      220.56      3.51 o
   4   3   9      201.79      192.91      3.96 o
   5   3   9        0.45       -0.80      0.92 o
   6   3   9       17.50       17.90      1.56 o
   7   3   9       23.57       24.17      1.76 o
   8   3   9       13.92       13.36      1.54 o
  -8   4   9        0.54       -0.62      1.46 o
  -7   4   9       72.35       68.51      3.84 o
  -6   4   9       92.00       94.36      3.71 o
  -5   4   9      173.82      169.66      5.95 o
  -4   4   9        0.73       -0.57      1.21 o
  -3   4   9      283.63      270.55      4.59 o
  -2   4   9      107.73      109.79      2.49 o
  -1   4   9      297.55      271.13      4.19 o
   0   4   9      436.51      438.16      6.30 o
   1   4   9        5.58        6.11      0.95 o
   2   4   9      203.62      194.64      4.49 o
   3   4   9       40.92       37.18      2.14 o
   4   4   9       17.36       18.75      1.44 o
   5   4   9       21.54       22.12      1.53 o
   6   4   9       13.97       12.32      1.37 o
   7   4   9        0.47       -1.60      1.60 o
   8   4   9       40.03       48.86      2.96 o
  -7   5   9        7.14        6.28      2.18 o
  -6   5   9       84.00       86.46      3.72 o
  -5   5   9       11.63       14.23      1.93 o
  -4   5   9       60.90       57.26      2.82 o
  -3   5   9        0.02       -0.78      1.32 o
  -2   5   9      129.92      128.56      3.29 o
  -1   5   9       12.52       15.51      1.32 o
   0   5   9       35.67       37.05      1.69 o
   1   5   9       32.62       34.12      1.78 o
   2   5   9        2.84        2.84      1.28 o
   3   5   9       20.33       20.90      1.87 o
   4   5   9        1.74       -0.14      1.28 o
   5   5   9        0.23       -0.20      1.28 o
   6   5   9        5.88        8.99      1.69 o
   7   5   9       18.05       18.25      2.01 o
  -7   6   9        0.93       -0.39      2.06 o
  -6   6   9       46.48       48.80      3.06 o
  -5   6   9      115.99      121.27      4.28 o
  -4   6   9       11.36       12.85      1.98 o
  -3   6   9        0.13       -1.56      1.56 o
  -2   6   9      123.93      118.44      4.87 o
  -1   6   9      135.67      135.15      3.87 o
   0   6   9       74.99       74.99      3.41 o
   1   6   9        2.13        1.17      1.30 o
   2   6   9      159.51      156.25      4.33 o
   3   6   9       35.35       34.07      2.28 o
   4   6   9        0.39        0.33      1.43 o
   5   6   9       38.13       38.75      2.38 o
   6   6   9        6.83        7.41      1.74 o
  -6   7   9        3.09        4.75      2.30 o
  -5   7   9        5.31        7.76      2.30 o
  -4   7   9        6.18        7.44      2.31 o
  -3   7   9        8.60       11.19      2.24 o
  -2   7   9       11.16       15.88      2.95 o
  -1   7   9        5.88        3.25      3.79 o
   0   7   9       75.81       78.11      4.90 o
   1   7   9        2.38        0.03      1.59 o
   2   7   9        0.33       -0.10      1.57 o
   3   7   9        4.40        4.66      1.81 o
   4   7   9       56.67       62.59      4.84 o
   5   7   9        4.46        3.91      1.66 o
  -5   8   9        1.12        4.05      2.77 o
  -4   8   9       28.91       27.28      4.16 o
  -3   8   9        7.52        9.74      3.88 o
  -2   8   9        4.70        3.32      2.71 o
  -1   8   9       28.31       37.77      3.82 o
   0   8   9        0.26        0.74      2.35 o
   1   8   9        3.32        3.15      2.43 o
   2   8   9        1.64        4.69      4.13 o
   3   8   9        3.92        3.08      2.30 o
   4   8   9        0.39       -0.98      1.77 o
  -3   9   9        0.24       -0.49      2.84 o
  -2   9   9        0.92       -2.58      2.58 o
  -1   9   9        0.71        0.07      2.63 o
   0   9   9        8.05        3.62      2.76 o
   1   9   9        5.75        7.11      3.86 o
   2   9   9        0.01        1.83      4.16 o
  -8   0  10      297.27      299.65      9.75 o
  -6   0  10      141.87      139.18      7.71 o
  -4   0  10      197.69      196.30      5.35 o
  -2   0  10        4.87        1.29      1.07 o
   0   0  10     2558.11     2607.41     41.96 o
   2   0  10        3.38        0.84      1.11 o
   4   0  10        3.28        1.30      1.25 o
   6   0  10      191.22      181.00      6.25 o
   8   0  10        2.41        2.93      3.09 o
  -9   1  10        1.51        2.48      1.74 o
  -8   1  10       14.46       17.24      2.41 o
  -7   1  10       68.55       70.58      3.23 o
  -6   1  10        0.06       -1.02      1.27 o
  -5   1  10       31.31       32.73      2.08 o
  -4   1  10       82.83       74.07      2.34 o
  -3   1  10       34.09       21.21      1.51 o
  -2   1  10       34.17       21.79      1.21 o
  -1   1  10      151.82      157.10      3.14 o
   0   1  10      771.88      735.97      9.50 o
   1   1  10      359.21      366.42      5.47 o
   2   1  10      347.76      325.07      4.64 o
   3   1  10      139.29      135.27      2.69 o
   4   1  10        1.30       -0.42      0.79 o
   5   1  10        0.05        0.06      1.00 o
   6   1  10       84.83       80.61      2.91 o
   7   1  10        6.54        3.10      1.37 o
   8   1  10       62.40       71.02      2.97 o
  -8   2  10        4.86        3.07      1.69 o
  -7   2  10       57.71       63.89      3.08 o
  -6   2  10       10.60       12.20      1.73 o
  -5   2  10      116.37      118.64      3.78 o
  -4   2  10       58.12       56.58      2.08 o
  -3   2  10       38.57       35.53      1.80 o
  -2   2  10      902.86      821.12     10.53 o
  -1   2  10      106.55      120.46      2.76 o
   0   2  10       71.76       72.18      2.16 o
   1   2  10      771.01      748.93      9.68 o
   2   2  10      297.24      297.38      4.39 o
   3   2  10        3.72        2.79      0.81 o
   4   2  10      193.82      185.66      3.93 o
   5   2  10       15.82       12.44      1.35 o
   6   2  10       27.44       25.31      1.81 o
   7   2  10       36.12       40.91      2.80 o
   8   2  10        7.41        7.49      1.58 o
  -8   3  10        0.20        3.99      1.75 o
  -7   3  10        7.76       13.81      1.91 o
  -6   3  10      115.45      124.66      4.12 o
  -5   3  10        0.38        1.64      1.38 o
  -4   3  10        0.32       -0.87      1.11 o
  -3   3  10       77.12       78.36      2.21 o
  -2   3  10       12.58       16.33      1.17 o
  -1   3  10       39.25       36.02      1.92 o
   0   3  10       78.64       78.89      2.30 o
   1   3  10      235.87      240.24      3.87 o
   2   3  10      265.78      264.97      4.12 o
   3   3  10        1.90        1.27      1.03 o
   4   3  10        9.09        5.54      1.13 o
   5   3  10       71.48       70.77      2.82 o
   6   3  10       11.94       11.69      1.48 o
   7   3  10       40.93       40.76      2.47 o
   8   3  10       26.85       25.26      2.19 o
  -8   4  10        1.45        0.25      1.59 o
  -7   4  10        0.65        0.55      1.94 o
  -6   4  10       52.20       53.79      2.99 o
  -5   4  10        0.04        1.47      1.49 o
  -4   4  10       25.03       21.89      2.06 o
  -3   4  10      254.56      250.01      4.89 o
  -2   4  10       58.93       63.92      3.49 o
  -1   4  10      301.77      278.41      4.38 o
   0   4  10        0.17        0.50      1.27 o
   1   4  10      277.64      261.99      4.46 o
   2   4  10      222.90      216.02      4.94 o
   3   4  10       14.44       14.79      1.45 o
   4   4  10        5.96        8.75      1.43 o
   5   4  10      190.99      188.80      5.18 o
   6   4  10        0.05       -0.69      1.09 o
   7   4  10        4.25        3.33      1.63 o
  -7   5  10       15.97       19.85      3.08 o
  -6   5  10        1.44        1.32      1.77 o
  -5   5  10       18.61       27.43      2.35 o
  -4   5  10        1.57        1.22      1.49 o
  -3   5  10       35.71       35.32      2.39 o
  -2   5  10       10.79        8.42      1.41 o
  -1   5  10      184.71      188.74      3.81 o
   0   5  10      157.43      151.91      3.66 o
   1   5  10        0.46       -0.70      1.18 o
   2   5  10       11.03        9.42      1.60 o
   3   5  10       81.97       81.50      3.17 o
   4   5  10       24.89       23.87      2.08 o
   5   5  10       21.82       21.12      1.99 o
   6   5  10       32.21       30.92      2.41 o
   7   5  10        8.11        8.56      2.48 o
  -6   6  10        2.70        1.89      1.90 o
  -5   6  10       16.87       22.30      2.80 o
  -4   6  10        8.48        7.89      2.17 o
  -3   6  10        9.07        6.79      2.05 o
  -2   6  10       49.75       54.10      3.28 o
  -1   6  10       51.44       53.19      3.16 o
   0   6  10        6.10        7.20      3.75 o
   1   6  10       17.84       16.81      2.11 o
   2   6  10        0.13       -1.18      1.32 o
   3   6  10        8.23        8.20      1.70 o
   4   6  10       31.67       32.81      3.85 o
   5   6  10        0.46        1.56      1.49 o
   6   6  10        7.29        5.35      1.79 o
  -6   7  10       10.27        8.34      3.84 o
  -5   7  10        5.55        7.68      2.40 o
  -4   7  10        0.31       -1.97      1.97 o
  -3   7  10        0.76        0.46      2.39 o
  -2   7  10        9.28        9.35      2.66 o
  -1   7  10       94.46       96.54      5.29 o
   0   7  10        1.68        2.89      2.31 o
   1   7  10        1.55        0.04      2.14 o
   2   7  10        2.97        0.29      1.71 o
   3   7  10        9.56       10.16      2.18 o
   4   7  10        0.83        1.45      1.88 o
   5   7  10        6.19        8.94      2.11 o
  -4   8  10        5.53        6.14      3.00 o
  -3   8  10        0.60       -0.10      2.69 o
  -2   8  10       21.34       19.53      3.40 o
  -1   8  10        1.21       -1.19      2.47 o
   0   8  10        0.52       -1.89      2.28 o
   1   8  10       14.53       15.87      5.07 o
   2   8  10       15.94       14.67      2.95 o
   3   8  10        0.73        5.63      2.57 o
   4   8  10        0.20       -2.03      2.03 o
  -2   9  10        2.20       -1.90      2.75 o
  -1   9  10        2.65        2.50      2.91 o
   0   9  10        6.40        9.92      3.14 o
   1   9  10        0.84       -0.49      2.69 o
  -7   0  11        0.25       -0.37      2.74 o
  -5   0  11       61.09       51.42      3.58 o
  -3   0  11     1080.88     1048.80     18.71 o
  -1   0  11      415.93      384.40      8.25 o
   1   0  11      339.68      291.02      8.01 o
   3   0  11      123.08      105.21      3.72 o
   5   0  11       13.56       16.99      4.89 o
   7   0  11        0.21        2.27      1.92 o
  -8   1  11       26.63       27.30      2.47 o
  -7   1  11       17.17       19.72      2.16 o
  -6   1  11       41.88       43.87      4.70 o
  -5   1  11        0.12       -1.08      1.08 o
  -4   1  11       18.50       14.98      1.52 o
  -3   1  11       24.81       22.64      1.39 o
  -2   1  11      164.18      152.45      4.74 o
  -1   1  11      374.03      332.00      5.26 o
   0   1  11       61.61       64.14      2.13 o
   1   1  11      196.02      186.29      3.58 o
   2   1  11       24.19       23.27      1.64 o
   3   1  11       19.82       10.45      1.14 o
   4   1  11        1.14        0.13      0.95 o
   5   1  11       11.22       11.35      1.48 o
   6   1  11       25.97       24.83      2.48 o
   7   1  11      129.40      139.72      4.06 o
   8   1  11        0.14       -0.41      1.37 o
  -8   2  11       36.87       32.30      2.59 o
  -7   2  11       36.58       35.76      2.58 o
  -6   2  11        4.50        2.18      1.51 o
  -5   2  11        4.43        2.98      1.54 o
  -4   2  11      190.21      178.23      4.05 o
  -3   2  11      322.32      320.65      5.73 o
  -2   2  11       71.77       74.08      2.16 o
  -1   2  11      729.31      734.23      9.73 o
   0   2  11      569.68      535.56      7.53 o
   1   2  11        0.00       -0.07      0.99 o
   2   2  11        7.69        7.28      1.07 o
   3   2  11      155.89      153.46      3.24 o
   4   2  11       62.74       54.19      2.21 o
   5   2  11       14.55       13.13      1.56 o
   6   2  11       15.73       14.87      1.81 o
   7   2  11        0.84        0.63      1.29 o
   8   2  11       17.35       22.01      2.47 o
  -8   3  11        0.01       -1.59      1.59 o
  -7   3  11        5.95        3.84      2.10 o
  -6   3  11        0.10        0.10      1.48 o
  -5   3  11       77.51       69.41      3.16 o
  -4   3  11       15.96       20.96      2.42 o
  -3   3  11        8.08        8.69      1.46 o
  -2   3  11       78.48       69.60      2.31 o
  -1   3  11      126.27      123.44      3.24 o
   0   3  11       17.32       18.69      1.73 o
   1   3  11      251.39      242.88      4.33 o
   2   3  11       21.42       18.43      1.36 o
   3   3  11        1.89        3.56      1.85 o
   4   3  11        0.03        1.21      1.09 o
   5   3  11      150.08      152.59      4.08 o
   6   3  11       77.57       80.17      3.04 o
   7   3  11       41.24       43.55      2.37 o
  -7   4  11       52.67       53.57      3.75 o
  -6   4  11       27.58       31.26      2.80 o
  -5   4  11        6.53        8.19      1.84 o
  -4   4  11       35.17       39.22      2.52 o
  -3   4  11        0.03       -1.09      1.09 o
  -2   4  11       32.89       35.02      1.95 o
  -1   4  11        3.94        2.78      1.10 o
   0   4  11      158.08      157.45      3.40 o
   1   4  11       23.69       25.84      2.63 o
   2   4  11        3.64        5.18      1.25 o
   3   4  11       50.18       48.64      2.19 o
   4   4  11       23.29       22.33      1.71 o
   5   4  11        5.44        4.25      1.34 o
   6   4  11        0.34        0.31      1.85 o
   7   4  11        5.00        6.40      1.58 o
  -7   5  11        0.00       -0.04      2.02 o
  -6   5  11        1.52       -0.40      1.78 o
  -5   5  11        0.01        0.39      1.70 o
  -4   5  11       57.71       59.85      3.09 o
  -3   5  11        0.78       -1.44      1.44 o
  -2   5  11      259.55      246.57      5.78 o
  -1   5  11       11.31       14.38      1.75 o
   0   5  11      127.10      118.28      3.36 o
   1   5  11        0.14        1.64      1.36 o
   2   5  11      130.10      132.77      4.04 o
   3   5  11        4.13        5.89      1.61 o
   4   5  11      196.88      214.74      5.38 o
   5   5  11       35.33       38.77      2.74 o
   6   5  11        4.91        5.29      1.85 o
  -6   6  11       26.04       33.46      3.35 o
  -5   6  11        0.64        2.17      2.15 o
  -4   6  11        1.48        0.51      1.97 o
  -3   6  11        2.38        1.34      2.22 o
  -2   6  11        9.81       13.85      2.32 o
  -1   6  11       66.46       54.39      4.76 o
   0   6  11       25.24       27.42      2.52 o
   1   6  11       62.45       61.62      3.56 o
   2   6  11        1.13        1.40      1.49 o
   3   6  11       24.22       26.80      2.23 o
   4   6  11        0.65       -1.11      1.46 o
   5   6  11       15.31       14.60      2.21 o
   6   6  11       30.73       32.37      2.73 o
  -5   7  11        0.20       -0.48      2.22 o
  -4   7  11        1.55        3.24      6.04 o
  -3   7  11        5.08        8.75      2.84 o
  -2   7  11       27.77       29.59      3.54 o
  -1   7  11        1.53        3.57      2.50 o
   0   7  11        9.58       12.48      6.15 o
   1   7  11       20.07       19.26      3.03 o
   2   7  11        0.81       -1.66      1.66 o
   3   7  11        2.36        2.14      1.92 o
   4   7  11        0.45       -1.28      1.82 o
   5   7  11        2.17       -1.17      2.08 o
  -4   8  11        0.26       -2.75      2.75 o
  -3   8  11        8.52        6.26      3.22 o
  -2   8  11        2.78        3.92      3.72 o
  -1   8  11        6.06        9.25      2.99 o
   0   8  11        9.84        9.15      2.92 o
   1   8  11        4.01        6.78      2.72 o
   2   8  11       17.32       18.45      3.21 o
   3   8  11        9.02       11.71      3.69 o
  -8   0  12        2.67        8.14      2.83 o
  -6   0  12        0.52       -1.86      1.98 o
  -4   0  12     1440.32     1355.01     23.81 o
  -2   0  12      284.62      286.72      6.98 o
   0   0  12      593.95      548.42     11.01 o
   2   0  12      902.38      894.17     16.36 o
   4   0  12       22.46       19.72      2.41 o
   6   0  12        8.10        9.15      2.22 o
  -8   1  12        1.49        0.14      1.70 o
  -7   1  12        0.65       -0.98      1.61 o
  -6   1  12        5.86        4.61      2.02 o
  -5   1  12       37.97       39.65      2.51 o
  -4   1  12      100.84       95.03      3.41 o
  -3   1  12       27.39       30.62      1.75 o
  -2   1  12      246.51      235.67      4.38 o
  -1   1  12       55.28       55.31      2.07 o
   0   1  12        5.15        2.74      1.00 o
   1   1  12     1288.39     1259.07     15.50 o
   2   1  12      314.95      324.02      5.31 o
   3   1  12      204.99      197.27      3.87 o
   4   1  12      141.84      138.22      3.50 o
   5   1  12       51.88       47.68      2.43 o
   6   1  12      160.33      151.76      4.26 o
   7   1  12        1.29        0.56      1.37 o
  -8   2  12       27.48       30.29      2.64 o
  -7   2  12        3.19        3.46      1.73 o
  -6   2  12        0.75       -0.51      1.78 o
  -5   2  12      138.42      138.87      4.49 o
  -4   2  12       84.10       88.84      2.98 o
  -3   2  12      296.18      268.75      5.27 o
  -2   2  12      166.06      158.45      3.52 o
  -1   2  12      214.25      216.01      4.15 o
   0   2  12       57.62       61.36      2.56 o
   1   2  12        8.32        7.88      1.21 o
   2   2  12       14.09       17.33      1.41 o
   3   2  12      225.57      216.59      4.56 o
   4   2  12      157.69      157.10      3.81 o
   5   2  12        4.45        2.38      1.29 o
   6   2  12        6.37        6.21      1.54 o
   7   2  12       13.68       17.08      2.82 o
  -7   3  12        0.10        2.12      1.97 o
  -6   3  12       48.93       46.91      2.92 o
  -5   3  12       18.30       27.02      2.39 o
  -4   3  12       13.54       17.43      2.01 o
  -3   3  12      341.10      323.86      6.02 o
  -2   3  12       15.19       11.15      1.51 o
  -1   3  12        3.44        4.81      1.29 o
   0   3  12      585.29      564.12      8.10 o
   1   3  12       90.19       91.92      2.68 o
   2   3  12      555.56      541.17      8.62 o
   3   3  12      291.91      301.55      5.70 o
   4   3  12       37.63       36.14      2.02 o
   5   3  12       12.08        9.30      1.57 o
   6   3  12       16.43       21.54      1.95 o
   7   3  12        6.13        3.97      1.59 o
  -7   4  12       20.78       28.46      3.22 o
  -6   4  12        2.23        3.34      1.86 o
  -5   4  12       15.15       19.33      2.26 o
  -4   4  12        0.11        0.16      1.53 o
  -3   4  12        0.00       -1.31      1.31 o
  -2   4  12      241.62      216.47      4.70 o
  -1   4  12       66.87       64.67      3.29 o
   0   4  12       12.83       15.95      1.60 o
   1   4  12        0.36        0.33      1.29 o
   2   4  12       59.96       57.55      2.48 o
   3   4  12       40.91       47.32      2.27 o
   4   4  12       68.68       64.17      2.63 o
   5   4  12       19.85       19.06      1.87 o
   6   4  12        4.60        3.05      1.54 o
  -6   5  12        0.41        0.54      1.83 o
  -5   5  12       48.48       53.80      3.21 o
  -4   5  12        0.94        1.55      1.69 o
  -3   5  12       24.48       23.95      2.69 o
  -2   5  12        5.74        7.64      2.10 o
  -1   5  12       36.99       41.21      2.48 o
   0   5  12        0.20        2.67      1.69 o
   1   5  12      201.28      203.08      5.19 o
   2   5  12        3.80        5.08      1.60 o
   3   5  12        1.65        1.13      1.50 o
   4   5  12        0.41       -0.23      1.48 o
   5   5  12       14.98       17.14      2.51 o
   6   5  12        2.32        1.62      2.79 o
  -6   6  12        2.82       -0.77      3.63 o
  -5   6  12        7.83        8.82      2.55 o
  -4   6  12        1.12        0.78      2.09 o
  -3   6  12        1.71        0.08      1.95 o
  -2   6  12        0.44        0.27      3.08 o
  -1   6  12       47.10       50.40      8.71 o
   0   6  12       33.30       35.16      2.84 o
   1   6  12       19.24       19.42      2.71 o
   2   6  12        0.33        1.70      1.75 o
   3   6  12        6.99        6.33      1.77 o
   4   6  12        6.40        5.81      1.80 o
   5   6  12       30.52       32.04      2.81 o
  -5   7  12        0.84       -0.03      2.88 o
  -4   7  12        2.16       -0.75      2.72 o
  -3   7  12       55.91       56.99      4.75 o
  -2   7  12        1.61        0.02      3.08 o
  -1   7  12        5.47        7.02      2.75 o
   0   7  12       15.38       19.25      3.24 o
   1   7  12       14.30       16.59      3.07 o
   2   7  12       10.12       16.97      3.02 o
   3   7  12       10.27       13.07      2.35 o
   4   7  12       11.21        8.40      2.31 o
  -3   8  12        0.06       -1.07      2.80 o
  -2   8  12        0.86       -0.16      2.80 o
  -1   8  12        0.77       -0.49      2.59 o
   0   8  12        3.23        0.06      2.58 o
   1   8  12        1.39        2.04      2.67 o
   2   8  12        2.71       -1.19      2.53 o
  -7   0  13       18.29       27.96      8.32 o
  -5   0  13      113.88      117.26      5.48 o
  -3   0  13       91.78       99.61      4.15 o
  -1   0  13        1.47       -0.83      1.35 o
   1   0  13        1.43        0.58      1.46 o
   3   0  13      128.47      133.09      4.63 o
   5   0  13       74.13       72.47      6.40 o
   7   0  13       18.55       24.01      4.40 o
  -8   1  13        1.43        0.40      2.11 o
  -7   1  13       35.96       43.96      2.98 o
  -6   1  13        8.30        9.03      2.32 o
  -5   1  13       28.14       24.37      2.82 o
  -4   1  13       43.47       34.60      2.35 o
  -3   1  13        3.03        1.20      1.06 o
  -2   1  13        3.33        3.96      1.34 o
  -1   1  13      307.37      292.18      5.13 o
   0   1  13      114.75      116.63      3.03 o
   1   1  13       65.97       79.93      3.19 o
   2   1  13      242.75      233.78      4.44 o
   3   1  13      321.92      299.29      6.20 o
   4   1  13       47.43       39.17      2.27 o
   5   1  13       51.05       50.02      2.56 o
   6   1  13        6.84        9.21      1.69 o
   7   1  13       40.51       52.48      2.82 o
  -7   2  13        0.83        0.03      1.65 o
  -6   2  13        0.06        1.71      2.01 o
  -5   2  13      172.29      177.65      5.13 o
  -4   2  13       28.32       25.81      2.75 o
  -3   2  13      173.70      174.55      4.67 o
  -2   2  13       21.17       21.52      1.66 o
  -1   2  13      144.14      134.53      3.34 o
   0   2  13      107.81       93.96      3.65 o
   1   2  13      168.91      158.39      3.57 o
   2   2  13        5.89        5.81      1.61 o
   3   2  13       72.80       85.44      2.93 o
   4   2  13        8.08        7.32      1.49 o
   5   2  13        2.30        3.47      1.41 o
   6   2  13       26.32       23.64      2.07 o
   7   2  13       28.70       32.28      2.37 o
  -7   3  13        0.02        0.54      2.17 o
  -6   3  13       16.48       19.97      2.81 o
  -5   3  13        4.19        6.09      1.80 o
  -4   3  13       13.38       12.09      1.95 o
  -3   3  13        7.92        4.52      1.44 o
  -2   3  13      192.85      186.54      4.38 o
  -1   3  13        7.96        7.21      1.43 o
   0   3  13        4.82        5.07      1.21 o
   1   3  13       81.49       72.60      2.52 o
   2   3  13      316.39      322.36      6.12 o
   3   3  13       37.34       29.72      2.31 o
   4   3  13       14.85       13.53      1.60 o
   5   3  13      108.95      119.48      3.89 o
   6   3  13        0.07        0.61      1.43 o
  -7   4  13        2.58        2.17      2.26 o
  -6   4  13       44.19       54.77      5.27 o
  -5   4  13       10.44        7.77      2.01 o
  -4   4  13        2.98        5.23      1.86 o
  -3   4  13      118.52      111.50      4.08 o
  -2   4  13      196.02      202.11      4.66 o
  -1   4  13      192.38      185.63      4.86 o
   0   4  13       24.06       24.64      2.28 o
   1   4  13      145.95      144.77      5.11 o
   2   4  13        1.05        0.18      1.19 o
   3   4  13       81.47       78.56      3.19 o
   4   4  13       34.68       41.27      2.29 o
   5   4  13        1.60       -0.14      1.42 o
   6   4  13       22.44       26.99      2.22 o
  -6   5  13        3.76        6.03      2.23 o
  -5   5  13       25.03       25.05      3.01 o
  -4   5  13       46.52       52.93      3.70 o
  -3   5  13       19.86       18.88      2.66 o
  -2   5  13       40.18       40.15      3.14 o
  -1   5  13        0.79       -1.63      1.63 o
   0   5  13       86.87       79.87      4.04 o
   1   5  13        9.94       12.10      1.89 o
   2   5  13       12.11        5.97      1.68 o
   3   5  13        1.22       -1.42      1.42 o
   4   5  13       74.94       82.35      3.60 o
   5   5  13        3.42        3.69      1.92 o
  -5   6  13        6.10        7.37      2.71 o
  -4   6  13        0.24       -0.43      2.15 o
  -3   6  13        4.39        1.42      2.60 o
  -2   6  13        2.80       -1.17      2.43 o
  -1   6  13        0.32       -1.97      2.33 o
   0   6  13       56.99       55.25      4.29 o
   1   6  13        3.89        1.66      1.83 o
   2   6  13        8.50        5.60      2.66 o
   3   6  13        7.65        6.58      2.27 o
   4   6  13       13.29       13.45      3.14 o
  -4   7  13       67.79       88.32      8.09 o
  -3   7  13       18.42       19.50      3.65 o
  -2   7  13        7.12        7.24      3.42 o
  -1   7  13        0.13       -2.38      2.38 o
   0   7  13        4.36        5.47      2.79 o
   1   7  13        4.33        4.92      2.72 o
   2   7  13       34.87       31.90      3.66 o
   3   7  13       28.64       26.03      2.89 o
  -2   8  13        0.00        1.75      4.01 o
  -1   8  13        4.59        6.57      3.05 o
   0   8  13        0.34        1.82      2.80 o
   1   8  13        6.79        4.22      4.82 o
  -6   0  14      113.87      138.50      6.74 o
  -4   0  14        7.83        2.99      2.09 o
  -2   0  14        9.05        4.31      1.86 o
   0   0  14        1.32        0.88      1.54 o
   2   0  14      269.73      285.68     12.41 o
   4   0  14       20.28       14.78      2.57 o
   6   0  14       17.40       17.51      2.83 o
  -7   1  14       13.25       15.66      2.41 o
  -6   1  14       33.79       29.56      3.16 o
  -5   1  14       28.40       29.60      2.89 o
  -4   1  14        4.48        4.36      1.63 o
  -3   1  14      107.20       87.34      2.92 o
  -2   1  14      360.77      319.98      5.66 o
  -1   1  14      483.07      424.51      6.80 o
   0   1  14       31.37       22.11      1.64 o
   1   1  14       41.74       41.21      2.01 o
   2   1  14       36.07       32.52      1.87 o
   3   1  14        0.81        1.60      1.30 o
   4   1  14       94.72      108.93      3.69 o
   5   1  14        0.53        0.47      1.34 o
   6   1  14       13.29       15.46      1.92 o
  -7   2  14       32.06       38.11      3.58 o
  -6   2  14       48.84       48.50      3.74 o
  -5   2  14       23.02       25.57      2.48 o
  -4   2  14      246.61      233.04      8.39 o
  -3   2  14       13.49        8.35      1.74 o
  -2   2  14       51.36       52.68      2.34 o
  -1   2  14        5.87        5.74      1.30 o
   0   2  14      338.80      294.39      5.30 o
   1   2  14       79.97       84.96      2.76 o
   2   2  14      139.23      141.92      3.82 o
   3   2  14       14.24       17.00      1.69 o
   4   2  14        7.84        9.15      1.64 o
   5   2  14        5.10        2.47      1.50 o
   6   2  14        5.23        8.92      1.76 o
  -7   3  14        0.21        3.33      2.33 o
  -6   3  14       43.60       41.80      3.60 o
  -5   3  14       19.60       18.49      2.34 o
  -4   3  14        0.05        2.14      1.67 o
  -3   3  14        3.03        5.74      1.79 o
  -2   3  14       37.16       33.43      2.64 o
  -1   3  14       72.96       61.98      2.69 o
   0   3  14      122.99      125.76      3.36 o
   1   3  14        4.04        3.12      1.31 o
   2   3  14        1.00        1.58      1.29 o
   3   3  14       29.01       32.07      2.12 o
   4   3  14       30.48       30.04      2.27 o
   5   3  14        6.67        6.19      1.69 o
   6   3  14        2.49        3.34      1.67 o
  -6   4  14        0.11        1.74      2.39 o
  -5   4  14        0.37        0.45      2.90 o
  -4   4  14       22.47       19.73      2.44 o
  -3   4  14      214.76      224.10      6.82 o
  -2   4  14        7.12        3.77      2.01 o
  -1   4  14        0.02        1.50      1.48 o
   0   4  14       24.50       19.94      2.12 o
   1   4  14       15.35       13.59      1.92 o
   2   4  14        0.07       -1.12      1.24 o
   3   4  14        9.47        8.55      1.60 o
   4   4  14       10.00        9.04      1.76 o
   5   4  14       11.03       13.07      1.94 o
  -5   5  14       60.42       73.95      7.47 o
  -4   5  14        0.33        2.58      2.31 o
  -3   5  14        8.53       12.34      2.58 o
  -2   5  14        3.45        0.42      2.38 o
  -1   5  14        0.05       -0.47      2.29 o
   0   5  14        0.99        0.86      1.77 o
   1   5  14      157.85      170.74      5.64 o
   2   5  14       10.33       11.72      1.98 o
   3   5  14       40.81       37.48      2.67 o
   4   5  14        0.01       -0.82      2.39 o
   5   5  14        1.78        1.19      2.04 o
  -4   6  14        3.01       -1.35      2.82 o
  -3   6  14       11.59       10.96      3.22 o
  -2   6  14       87.54       87.81      8.03 o
  -1   6  14       16.44       14.26      4.59 o
   0   6  14        7.48       11.77      4.95 o
   1   6  14        2.26        0.37      1.90 o
   2   6  14       25.27       23.24      5.16 o
   3   6  14        0.79        0.72      1.91 o
   4   6  14        0.17       -2.03      2.03 o
  -3   7  14       10.07       12.53      9.19 o
  -2   7  14        0.92       -0.61      2.80 o
  -1   7  14        9.52       13.59      3.39 o
   0   7  14       13.23        9.16      3.14 o
   1   7  14        3.66        5.73      2.86 o
   2   7  14        0.01        0.58      2.63 o
  -7   0  15      112.51      125.98      7.08 o
  -5   0  15       61.54       58.32      6.90 o
  -3   0  15       12.93       15.10      3.46 o
  -1   0  15      646.49      631.81     15.72 o
   1   0  15       15.64       16.75      2.82 o
   3   0  15      133.66      140.87      6.11 o
   5   0  15       52.75       56.69      4.18 o
  -7   1  15       28.20       30.85      3.72 o
  -6   1  15        3.47        4.58      2.30 o
  -5   1  15        6.50        4.31      2.82 o
  -4   1  15        0.03       -0.49      1.87 o
  -3   1  15       79.57       84.73      3.21 o
  -2   1  15        0.32        1.63      1.21 o
  -1   1  15        2.18        2.82      1.19 o
   0   1  15       57.60       54.38      2.33 o
   1   1  15       15.98       14.86      1.57 o
   2   1  15      103.43      106.73      3.41 o
   3   1  15      164.89      184.94      5.02 o
   4   1  15       25.68       27.74      2.26 o
   5   1  15        6.34        7.31      1.66 o
   6   1  15        1.68        0.96      1.57 o
  -6   2  15        9.05        8.28      2.61 o
  -5   2  15        4.90        7.35      2.04 o
  -4   2  15       11.07       17.44      2.75 o
  -3   2  15        2.05        1.08      1.54 o
  -2   2  15       81.00       78.23      2.85 o
  -1   2  15        2.01        3.87      1.43 o
   0   2  15       22.50       19.59      1.93 o
   1   2  15      165.66      175.59      4.06 o
   2   2  15       22.73       24.97      1.97 o
   3   2  15       20.68       22.07      1.94 o
   4   2  15       51.35       53.70      2.89 o
   5   2  15       24.96       27.03      2.27 o
   6   2  15        3.20        4.63      1.69 o
  -6   3  15       77.81       82.36      4.75 o
  -5   3  15        0.99        1.98      2.86 o
  -4   3  15        0.92        3.21      1.83 o
  -3   3  15       24.50       30.15      2.58 o
  -2   3  15      208.43      202.04      5.41 o
  -1   3  15       83.14       80.01      3.45 o
   0   3  15       32.30       32.78      2.03 o
   1   3  15       53.41       52.45      2.57 o
   2   3  15       34.54       37.70      3.24 o
   3   3  15        0.23       -1.27      1.27 o
   4   3  15       15.77       17.53      2.09 o
   5   3  15        6.21        7.33      1.76 o
  -6   4  15        2.25        9.71      2.79 o
  -5   4  15       32.36       30.81      4.81 o
  -4   4  15       20.77       17.24      2.83 o
  -3   4  15       31.16       33.61      3.24 o
  -2   4  15       11.04       10.73      2.35 o
  -1   4  15       35.26       29.56      2.74 o
   0   4  15       34.71       36.97      2.96 o
   1   4  15       50.15       52.09      6.40 o
   2   4  15        6.10       10.11      1.81 o
   3   4  15        3.05        3.25      1.51 o
   4   4  15       38.90       42.13      2.67 o
   5   4  15        6.91        4.46      1.82 o
  -5   5  15       18.01       24.73      3.30 o
  -4   5  15        6.28        3.83      2.54 o
  -3   5  15       13.53       18.03      3.50 o
  -2   5  15        1.97        1.09      2.50 o
  -1   5  15        4.26        4.11      2.67 o
   0   5  15       93.62      108.26      4.76 o
   1   5  15        0.03       -1.72      1.82 o
   2   5  15        6.12        6.00      2.14 o
   3   5  15        0.85       -1.59      1.59 o
   4   5  15        0.24        0.27      1.86 o
  -4   6  15       35.36       45.40      4.85 o
  -3   6  15       47.04       46.82      4.69 o
  -2   6  15        5.38        5.50      3.15 o
  -1   6  15       11.81       16.65      3.40 o
   0   6  15        0.66        1.16      2.83 o
   1   6  15        3.79        4.38      2.69 o
   2   6  15        2.78        4.76      2.32 o
   3   6  15        0.18       -2.08      2.08 o
  -1   7  15       10.60       15.59      3.60 o
   0   7  15        6.98       10.62      3.38 o
   1   7  15        3.43       -1.20      3.26 o
  -6   0  16        6.75        7.97      3.15 o
  -4   0  16        1.17       -0.29      2.28 o
  -2   0  16       56.93       51.88      3.45 o
   0   0  16      262.29      277.94      7.63 o
   2   0  16       58.07       61.30      4.37 o
   4   0  16       19.76       17.90      2.91 o
  -6   1  16        3.70        1.78      2.34 o
  -5   1  16        6.24        6.00      3.19 o
  -4   1  16       26.48       30.62      4.38 o
  -3   1  16        8.79        7.16      1.88 o
  -2   1  16       44.38       46.89      2.60 o
  -1   1  16        3.83        4.83      1.54 o
   0   1  16        0.89        2.22      1.27 o
   1   1  16        1.65        1.93      1.27 o
   2   1  16       83.36       85.84      3.23 o
   3   1  16       27.20       30.01      2.40 o
   4   1  16        5.15        5.45      1.71 o
   5   1  16       17.90       18.81      2.39 o
  -6   2  16        0.76        2.99      2.38 o
  -5   2  16        5.57        2.62      2.29 o
  -4   2  16       22.62       24.87      3.02 o
  -3   2  16        7.33        8.27      2.33 o
  -2   2  16       19.16       18.67      1.98 o
  -1   2  16        8.07        6.78      1.51 o
   0   2  16       21.53       19.04      1.94 o
   1   2  16        1.94        2.25      1.38 o
   2   2  16       15.54       18.50      2.00 o
   3   2  16       41.72       38.23      4.58 o
   4   2  16       63.06       61.26      3.14 o
   5   2  16       10.52       10.30      1.96 o
  -5   3  16        2.24        4.34      2.18 o
  -4   3  16       23.38       20.04      2.55 o
  -3   3  16        0.00       -1.29      2.43 o
  -2   3  16       18.04       21.26      2.47 o
  -1   3  16       90.50       98.02      4.33 o
   0   3  16        0.49        1.94      1.47 o
   1   3  16       34.84       36.81      2.51 o
   2   3  16        1.75        1.86      1.49 o
   3   3  16       11.31       11.38      2.17 o
   4   3  16       19.40       21.24      2.25 o
   5   3  16        5.27        5.25      1.88 o
  -5   4  16        3.70        3.49      2.57 o
  -4   4  16        4.41        3.78      2.48 o
  -3   4  16        2.26        0.26      2.15 o
  -2   4  16       10.03       14.62      3.66 o
  -1   4  16       13.89       10.88      2.33 o
   0   4  16       48.61       52.39      3.96 o
   1   4  16        0.01        0.62      1.85 o
   2   4  16        0.00        1.55      1.51 o
   3   4  16       43.90       48.72      3.63 o
   4   4  16        1.68        3.26      1.73 o
  -4   5  16        0.73       -1.51      2.88 o
  -3   5  16       34.24       33.06      4.24 o
  -2   5  16        0.26        0.94      2.72 o
  -1   5  16       12.82       14.43      3.41 o
   0   5  16       12.68       14.46      8.41 o
   1   5  16        1.87       -1.28      1.89 o
   2   5  16        2.91        4.00      2.20 o
   3   5  16        0.15       -0.39      2.04 o
  -2   6  16       11.91       11.51      3.83 o
  -1   6  16        7.05        7.09      3.16 o
   0   6  16        0.05       -2.52      2.52 o
   1   6  16        6.42        1.57      2.75 o
   2   6  16        2.10        1.58      2.72 o
  -5   0  17        2.95       -0.97      3.95 o
  -3   0  17        0.46       -0.29      2.35 o
  -1   0  17       42.36       38.19      3.16 o
   1   0  17       46.53       54.44      4.65 o
   3   0  17       84.38       81.64      5.09 o
   5   0  17      195.53      212.09      8.34 o
  -5   1  17       52.37       55.02      5.35 o
  -4   1  17       31.96       27.71      3.76 o
  -3   1  17       23.82       27.51      4.07 o
  -2   1  17       13.25       14.51      1.93 o
  -1   1  17        1.51        1.19      1.31 o
   0   1  17        1.47        1.53      1.36 o
   1   1  17       29.91       32.09      2.29 o
   2   1  17        1.33       -1.07      1.54 o
   3   1  17        9.51        8.60      2.46 o
   4   1  17        6.43        5.89      1.88 o
   5   1  17        1.17        2.13      1.86 o
  -5   2  17        1.16       -1.07      2.22 o
  -4   2  17        4.87        5.50      2.48 o
  -3   2  17       68.52       61.85      4.10 o
  -2   2  17        2.12        2.31      1.57 o
  -1   2  17       41.86       47.73      2.71 o
   0   2  17        0.76        1.13      1.43 o
   1   2  17       14.75       17.01      1.96 o
   2   2  17       67.16       68.85      3.10 o
   3   2  17       15.33       15.35      2.14 o
   4   2  17       28.64       35.35      2.73 o
  -5   3  17        0.18        4.54      3.25 o
  -4   3  17        0.01        2.36      2.41 o
  -3   3  17       37.96       39.95      3.53 o
  -2   3  17        4.08       10.45      2.55 o
  -1   3  17        0.53       -0.59      1.82 o
   0   3  17        4.08        4.54      1.78 o
   1   3  17       12.34        8.99      2.01 o
   2   3  17        7.76        6.48      1.70 o
   3   3  17       42.75       46.10      5.30 o
   4   3  17       26.69       30.10      2.65 o
  -4   4  17       18.30       19.83      3.24 o
  -3   4  17        6.38        4.09      3.10 o
  -2   4  17        1.25        3.18      5.00 o
  -1   4  17        6.89       10.68      3.07 o
   0   4  17        0.51        1.43      2.01 o
   1   4  17        0.61        0.43      2.01 o
   2   4  17       28.14       28.87      2.40 o
   3   4  17       11.21       10.71      2.08 o
  -3   5  17        0.03       -2.17      2.99 o
  -2   5  17       44.19       49.01      5.55 o
  -1   5  17       15.52       16.30      3.47 o
   0   5  17        5.98        4.21      5.76 o
   1   5  17        1.77        1.73      2.16 o
   2   5  17        0.24        4.83      3.95 o
  -4   0  18        4.63        8.49      4.79 o
  -2   0  18       15.72       16.43      5.98 o
   0   0  18        4.43        7.76      3.08 o
   2   0  18       82.44       82.56      5.35 o
   4   0  18      137.96      150.21      7.20 o
  -5   1  18       12.73       20.15      4.32 o
  -4   1  18       26.77       30.33      4.47 o
  -3   1  18        0.50        5.05      2.35 o
  -2   1  18        4.66        5.19      1.76 o
  -1   1  18       24.82       25.68      2.10 o
   0   1  18       33.05       33.26      2.44 o
   1   1  18        0.00        0.25      1.50 o
   2   1  18       30.33       28.36      3.05 o
   3   1  18        9.90       11.54      2.10 o
   4   1  18        7.84        6.50      3.21 o
  -4   2  18        1.47        1.03      2.34 o
  -3   2  18        2.44        4.70      2.46 o
  -2   2  18       24.64       28.94      3.73 o
  -1   2  18        1.73        0.88      1.68 o
   0   2  18       39.80       36.41      2.55 o
   1   2  18       31.26       32.64      2.57 o
   2   2  18       17.31       16.95      2.29 o
   3   2  18        1.20       -1.33      1.68 o
  -4   3  18        0.50        1.19      2.47 o
  -3   3  18       12.83       14.74      2.91 o
  -2   3  18        0.19       -2.41      2.41 o
  -1   3  18        0.04       -1.89      1.93 o
   0   3  18        0.95       -0.72      1.75 o
   1   3  18        2.56        7.49      2.06 o
   2   3  18       16.51       12.29      2.25 o
   3   3  18       16.78       17.19      2.40 o
  -3   4  18       12.84       14.41      3.66 o
  -2   4  18        1.66        2.11      2.72 o
  -1   4  18        0.44        1.33      2.82 o
   0   4  18        0.68        1.03      2.26 o
   1   4  18       81.19       95.75      4.89 o
   2   4  18        2.59        1.53      1.91 o
  -3   0  19       50.55       30.23      6.60 o
  -1   0  19       12.94       18.47      2.97 o
   1   0  19        4.55        0.10      2.60 o
   3   0  19       12.18       12.75      3.32 o
  -3   1  19        1.54        1.78      2.47 o
  -2   1  19        0.21        0.08      1.86 o
  -1   1  19       32.45       36.33      2.67 o
   0   1  19        0.06        0.61      1.59 o
   1   1  19       66.61       59.39      3.49 o
   2   1  19       51.07       52.42      3.33 o
  -3   2  19        1.19        2.70      2.52 o
  -2   2  19        0.89        0.62      2.36 o
  -1   2  19       19.75       22.12      2.58 o
   0   2  19       11.83       11.64      2.30 o
   1   2  19       61.89       69.14      3.72 o
   2   2  19        1.24        2.13      1.86 o
  -2   3  19       12.25       15.74      5.55 o
  -1   3  19        0.49        2.90      3.01 o
   0   3  19        0.10       -1.18      1.90 o
   1   3  19        1.56        2.04      1.99 o
  -2   0  20       37.29       52.20      4.97 o
   0   0  20       12.12       14.23      8.56 o
  -1   1  20        3.95        8.46      2.29 o
   0   1  20       16.72       18.23      2.87 o
   1   1  20        0.11        2.59      3.12 o
 
